# Supplementary material for: Machine learning-based linking of bacterial genomes to optimal growth pH: a foundation for rational microbial engineering
Source: J Anim Sci Biotechnol. 2026 Jun 11;17:116. doi: 10.1186/s40104-026-01434-7 (PMC13255231; doi:10.1186/s40104-026-01434-7)
Supplement: Supplementary file 2 — Additional file 2: Table S1. Distribution number of all phyla by total count of representative genomes matched to optimal growth pH. Table S2. Distribution number of all classes by total count of representative genomes matched to optimal growth pH. Table S3. Distribution number of all orders by total count of representative genomes matched to optimal growth pH. Table S4. Distribution number of all families by total count of representative genomes matched to optimal growth pH. Table S5. Distribution number of all genera by total count of representative genomes matched to optimal growth pH. Table S6. Gene set common to seven bacterial groups. Table S7. Gene set not present in acidophile. Table S8. Gene set not present in alkaliphile. Table S9. Gene set unique to neutralophile. [file 40104_2026_1434_MOESM2_ESM.xlsx]

## Sheet: Table S1
Table S1 Distribution number of all phyla by total count of representative genomes matched to optimal growth pH
Phylum	Number
Pseudomonadota	1351
Actinomycetota	634
Bacteroidota	609
Bacillota	433
Bacillota_A	95
Desulfobacterota	58
Planctomycetota	45
Deinococcota	34
Chloroflexota	28
Bacillota_B	27
Campylobacterota	19
Verrucomicrobiota	18
Spirochaetota	16
Acidobacteriota	14
Synergistota	14
Thermotogota	13
Bacillota_C	12
Aquificota	10
Desulfobacterota_F	7
Deferribacterota	5
Myxococcota	5
Bacillota_E	5
Bacillota_F	4
Nitrospirota	3
Cyanobacteriota	3
Fusobacteriota	2
Bacillota_D	2
Gemmatimonadota	1
Thermodesulfobiota	1
Caldisericota	1
Thermosulfidibacterota	1
Chrysiogenota	1
Dictyoglomota	1
Desulfobacterota_C	1
Coprothermobacterota	1
Elusimicrobiota	1
Calditrichota	1

## Sheet: Table S2
Table S2 Distribution number of all classes by total count of representative genomes matched to optimal growth pH
Class	Number
Gammaproteobacteria	723
Alphaproteobacteria	626
Actinomycetia	616
Bacteroidia	589
Bacilli	433
Clostridia	79
Planctomycetia	45
Deinococci	34
Desulfovibrionia	22
Verrucomicrobiae	18
Rhodothermia	16
Campylobacteria	15
Desulfobacteria	15
Synergistia	14
Thermotogae	13
Anaerolineae	13
Negativicutes	12
Desulfotomaculia	10
Desulfitobacteriia	10
Thermoanaerobacteria	10
Terriglobia	9
Coriobacteriia	8
Spirochaetia	8
Desulfuromonadia	7
Ktedonobacteria	7
Desulfobulbia	7
Leptospirae	6
Aquificae	6
Thermosediminibacteria	6
Deferribacteres	5
Thermoleophilia	5
Chloroflexia	5
Thermodesulfobacteria	5
Acidimicrobiia	4
Moorellia	4
Halanaerobiia	4
Desulfurobacteriia	4
Desulfurellia	4
Cyanobacteriia	3
Dehalococcoidia	3
Thermodesulfovibrionia	3
Dissulfuribacteria	3
Chlorobia	3
Syntrophobacteria	2
Thermaerobacteria	2
Polyangia	2
Sulfobacillia	2
Holophagae	2
Z-2901	2
Fusobacteriia	2
Bradymonadia	2
Brachyspirae	2
Myxococcia	1
Vicinamibacteria	1
Thermoanaerobaculia	1
Zetaproteobacteria	1
Natranaerobiia	1
Proteinivoracia	1
Gemmatimonadetes	1
Blastocatellia	1
Ignavibacteria	1
Desulfomonilia	1
Caldisericia	1
Magnetococcia	1
Symbiobacteriia	1
Rubrobacteria	1
Dictyoglomia	1
Syntrophia	1
Calditrichia	1
Deferrisomatia	1
Desulfobaccia	1
Elusimicrobia	1
Chrysiogenetes	1
Coprothermobacteria	1
Thermodesulfobiia	1
Desulfarculia	1
Thermosulfidibacteria	1
DSM-12270	1

## Sheet: Table S3
Table S3 Distribution number of all orders by total count of representative genomes matched to optimal growth pH
Order	Number
Flavobacteriales	295
Actinomycetales	241
Rhizobiales	206
Rhodobacterales	202
Mycobacteriales	181
Pseudomonadales	178
Burkholderiales	175
Enterobacterales_A	175
Cytophagales	115
Lactobacillales	114
Sphingomonadales	109
Bacillales	106
Sphingobacteriales	77
Propionibacteriales	75
Bacillales_D	67
Streptomycetales	66
Bacteroidales	53
Enterobacterales	50
Chitinophagales	49
Xanthomonadales	47
Paenibacillales	47
Streptosporangiales	40
Bacillales_H	36
Deinococcales	34
Caulobacterales	34
Pirellulales	26
Desulfovibrionales	22
Acetobacterales	21
Lachnospirales	21
Desulfobacterales	15
Campylobacterales	14
Nevskiales	14
Synergistales	14
Methylococcales	13
Planctomycetales	13
Tissierellales	13
Oscillospirales	13
Azospirillales	12
Peptostreptococcales	11
Staphylococcales	11
Thiomicrospirales	10
Desulfitobacteriales	10
Clostridiales	10
Thermoactinomycetales	10
Balneolales	9
Anaerolineales	8
Coriobacteriales	8
Opitutales	8
Petrotogales	8
Kiloniellales	8
Rhodospirillales_A	8
Terriglobales	8
Desulfobulbales	7
Rhodothermales	7
Nitrosococcales	7
Verrucomicrobiales	7
Desulfotomaculales	7
Ktedonobacterales	7
Nitrococcales	7
Jiangellales	6
Erysipelotrichales	6
Thermoanaerobacterales	6
Alicyclobacillales	6
Thermosediminibacterales	6
Leptospirales	6
Chromatiales	6
Francisellales	5
Thiotrichales	5
Acidithiobacillales	5
Geobacterales	5
Bacillales_K	5
Thermodesulfobacteriales	5
Solirubrobacterales	5
Deferribacterales	5
Rhodospirillales	5
Desulfurobacteriales	4
Brevibacillales	4
Mycoplasmatales	4
Acidimicrobiales	4
Bacillales_G	4
Desulfurellales	4
Caldicellulosiruptorales	4
Hydrogenothermales	3
Selenomonadales	3
Acetivibrionales	3
Ammonifexales	3
Thermodesulfovibrionales	3
Thalassobaculales	3
Thermotogales	3
Aquificales	3
Rickettsiales	3
Dissulfuribacterales	3
Chlorobiales	3
Dehalococcoidales	3
Isosphaerales	3
Euzebyales	3
Halobacteroidales	3
Moorellales	3
Gemmatales	3
Treponematales	3
Thiohalomonadales	2
Mesoaciditogales	2
Kyrpidiales	2
Carboxydothermales	2
Acidaminococcales	2
Legionellales	2
Brachyspirales	2
Sphaerochaetales	2
Propionisporales	2
Elsterales	2
Fusobacteriales	2
Caldicoprobacterales	2
Nitriliruptorales	2
Ectothiorhodospirales	2
Arenicellales	2
Sporomusales_A	2
Halothiobacillales	2
Cardiobacteriales	2
Bradymonadales	2
Geminicoccales	2
Sulfobacillales	2
Haloplasmatales	2
Cyanobacteriales	2
Veillonellales	2
Chloroflexales	2
Thermomicrobiales	2
UBA8366	2
DSM-22653	2
Methylacidiphilales	2
Caldilineales	2
Desulfuromonadales	2
Thermaerobacterales	2
Parvibaculales	2
Syntrophobacterales	2
Tumebacillales	2
Zavarziniales	1
Vicinamibacterales	1
Thiohalobacterales	1
Desulfarculales	1
Mariprofundales	1
Aggregatilineales	1
Ectothiorhodospirales_A	1
UBA4486	1
Coprothermobacterales	1
Magnetococcales	1
Natranaerobiales	1
Calditerricolales	1
Caldalkalibacillales	1
Aneurinibacillales	1
Myxococcales	1
Syntrophales	1
Dictyoglomales	1
Calderihabitantales	1
Immundisolibacterales	1
Pyrinomonadales	1
SK-Y3	1
Symbiobacteriales	1
DSM-16054	1
Chrysiogenales	1
Oceanibaculales	1
Sneathiellales	1
DSM-100275	1
Lutisporales	1
JC444	1
Deferrisomatales	1
Thermoflexales	1
SLND01	1
Polyangiales	1
Sporomusales_C	1
Tepidibacillales	1
Halanaerobiales	1
Thermobaculales	1
Calditrichales	1
Caldisericales	1
Mahellales	1
Minwuiales	1
Thermacetogeniales	1
Eubacteriales	1
ATCC43930	1
Holophagales	1
Thiohalorhabdales	1
HP12	1
Christensenellales	1
Thiohalospirales	1
Motilibacterales	1
Acanthopleuribacterales	1
Dongiales	1
Thermodesulfobiales	1
Rubrobacterales	1
Nannocystales	1
Spirochaetales_E	1
PCC-9006	1
Beggiatoales	1
Desulfobaccales	1
Desulfomonilales	1
Longimicrobiales	1
Elusimicrobiales	1
Exiguobacterales	1
Woeseiales	1
Nautiliales	1
Acidothermales	1
Thermosulfidibacterales	1
Ardenticatenales	1
AKS1	1
Steroidobacterales	1
Proteinivoracales	1
Monoglobales	1
Thermoanaerobaculales	1
Bryobacterales	1
XJ16	1
Chthoniobacterales	1
Ignavibacteriales	1
Reyranellales	1

## Sheet: Table S4
Table S4 Distribution number of all families by total count of representative genomes matched to optimal growth pH
Family	Number
Flavobacteriaceae	244
Rhodobacteraceae	202
Sphingomonadaceae	102
Rhizobiaceae	82
Sphingobacteriaceae	77
Microbacteriaceae	72
Mycobacteriaceae	68
Lactobacillaceae	67
Burkholderiaceae	64
Streptomycetaceae	62
Alteromonadaceae	58
Halomonadaceae	57
Nocardioidaceae	52
Enterobacteriaceae	50
Chitinophagaceae	47
Beijerinckiaceae	46
Pseudonocardiaceae	45
Micromonosporaceae	45
Micrococcaceae	43
Burkholderiaceae_B	43
Paenibacillaceae	43
Amphibacillaceae	42
Cyclobacteriaceae	42
Shewanellaceae	41
Streptosporangiaceae	40
Weeksellaceae	39
Vibrionaceae	35
Spirosomaceae	35
Dermatophilaceae	33
Hymenobacteraceae	32
Planococcaceae	31
Cellulomonadaceae	29
Oleiphilaceae	27
Bacteroidaceae	27
Xanthomonadaceae	24
Deinococcaceae	22
Moraxellaceae	22
Acetobacteraceae	21
Xanthobacteraceae	21
Bifidobacteriaceae	20
Streptococcaceae	20
Caulobacteraceae	20
Desulfovibrionaceae	18
Aeromonadaceae	18
Pirellulaceae	18
Lachnospiraceae	18
Rhodanobacteraceae	17
Nitrincolaceae	17
Cellvibrionaceae	16
Devosiaceae	15
DSM-18226	15
Salisediminibacteriaceae	15
Halobacillaceae	14
Chitinibacteraceae	14
Bacillaceae	14
Chromobacteriaceae	14
Planctomycetaceae	13
Stappiaceae	13
Anoxybacillaceae	13
Azospirillaceae	12
Actinomycetaceae	12
Marinococcaceae	11
Propionibacteriaceae	11
Burkholderiaceae_C	11
Methylomonadaceae	11
Thiomicrospiraceae	10
Brevibacteriaceae	10
Rhodocyclaceae	10
Geodermatophilaceae	10
Thermaceae	9
Balneolaceae	9
Desulfitobacteriaceae	9
Carnobacteriaceae	8
Acidobacteriaceae	8
Anaerolineaceae	8
Enterococcaceae	8
Lacipirellulaceae	8
Nevskiaceae	8
Kribbellaceae	8
Marinifilaceae	7
Petrotogaceae	7
Ktedonobacteraceae	7
Bacillaceae_D	7
Halieaceae	7
Marinilabiliaceae	7
Dermabacteraceae	7
Alkalibacillaceae	7
Aerococcaceae	7
Beutenbergiaceae	7
Akkermansiaceae	7
Salinicoccaceae	7
Kangiellaceae	7
Clostridiaceae	6
Desulfobacteraceae	6
Endozoicomonadaceae	6
Alicyclobacillaceae	6
Leptospiraceae	6
Ruminococcaceae	6
Nakamurellaceae	6
Marinomonadaceae	6
Jeotgalibacillaceae	6
Chromatiaceae	6
Jiangellaceae	6
Crocinitomicaceae	6
Pleomorphomonadaceae	5
Methylophilaceae	5
Maricaulaceae	5
Thiotrichaceae	5
Opitutaceae	5
Domibacillaceae	5
Solirubrobacteraceae	5
Francisellaceae	5
Celerinatantimonadaceae	5
Kordiimonadaceae	5
Parvularculaceae	5
Bacillaceae_C	5
Demequinaceae	5
Acidithiobacillaceae	5
Sporolactobacillaceae	5
DSM-45169	5
Salinibacteraceae	5
Geobacteraceae	5
Thermoanaerobacteraceae	5
Thalassospiraceae	4
Catenulisporaceae	4
DSM-21159	4
Synergistaceae	4
Desulfotomaculaceae	4
Peptoniphilaceae	4
Brevibacillaceae	4
Caloramatoraceae	4
Neisseriaceae	4
Methylophagaceae	4
Desulfobulbaceae	4
Peptostreptococcaceae	4
Rhodospirillaceae	4
Cohaesibacteraceae	4
Hyphomonadaceae	4
Salinisphaeraceae	4
Actinopolymorphaceae	4
Natronospirillaceae	4
Desulfurobacteriaceae	4
DSM-1321	4
BH030062	4
Thermoactinomycetaceae	4
Sulfurimonadaceae	4
Bacillaceae_G	4
Thermosediminibacteraceae	4
Caldicellulosiruptoraceae	4
Pseudomonadaceae	4
Thermotaleaceae	4
Nitrococcaceae	4
Sulfurospirillaceae	4
Fictibacillaceae	3
Coprobacillaceae	3
Erysipelotrichaceae	3
Gemmataceae	3
Hydrogenothermaceae	3
Dehalococcoidaceae	3
Thermodesulfatatoraceae	3
Bacillaceae_B	3
Selenomonadaceae	3
Desulfosarcinaceae	3
Alcanivoracaceae	3
Rickettsiaceae	3
Flammeovirgaceae	3
Moorellaceae	3
Acidimicrobiaceae	3
Spongiibacteraceae	3
Kaistiaceae	3
Frankiaceae	3
Oscillospiraceae	3
Atopobiaceae	3
Thalassobaculaceae	3
Psychromonadaceae	3
Nitrosococcaceae	3
Butyricicoccaceae	3
Sulfurovaceae	3
Marinicellaceae	3
Staphylococcaceae	3
Chlorobiaceae	3
Dethiosulfovibrionaceae	3
Aquificaceae	3
Isosphaeraceae	3
Hippeaceae	3
SCSIO-06110	3
Methylopilaceae	3
Ammonificaceae	3
Coriobacteriaceae	3
Thermodesulfovibrionaceae	3
Aminobacteriaceae	3
Treponemataceae	2
Methylacidiphilaceae	2
Vagococcaceae	2
DSM-22653	2
Arenicellaceae	2
Aquisalimonadaceae	2
Euzebyaceae	2
Brachyspiraceae	2
Saprospiraceae	2
Im1	2
Mycoplasmataceae	2
Mycoplasmoidaceae	2
Bradymonadaceae	2
Amorphaceae	2
Cellulosilyticaceae	2
Gallaecimonadaceae	2
GCA-2696645	2
Quadrisphaeraceae	2
Deferribacteraceae	2
Acetomicrobiaceae	2
Thermodesulfobacteriaceae	2
Schleiferiaceae	2
Fervidobacteriaceae	2
Antricoccaceae	2
Acetohalobiaceae	2
Succinivibrionaceae	2
DSM-25281	2
Rhodothermaceae	2
Caldilineaceae	2
Neiellaceae	2
Thermaerobacteraceae	2
Thermomicrobiaceae	2
Sphaerochaetaceae	2
Acetonemaceae	2
Rhodovibrionaceae	2
Elsteraceae	2
Marinithermaceae	2
Thiobacillaceae	2
Dysgonomonadaceae	2
Kyrpidiaceae	2
DSM-27016	2
Desulfohalobiaceae	2
Geminicoccaceae	2
Magnetovibrionaceae	2
Nitrosomonadaceae	2
Fusobacteriaceae	2
Desulfolunaceae	2
Carboxydothermaceae	2
Eggerthellaceae	2
DSM-6294	2
Mesoaciditogaceae	2
Legionellaceae	2
Listeriaceae	2
Wohlfahrtiimonadaceae	2
Desulfocapsaceae	2
Porphyromonadaceae	2
Anaerobacillaceae	2
Nitriliruptoraceae	2
Halothiobacillaceae	2
Denitrovibrionaceae	2
Sulfobacillaceae	2
Phreatobacteraceae	2
Rikenellaceae	2
Thiohalomonadaceae	2
Bacillaceae_L	2
Tepidanaerobacteraceae	2
Gottschalkiaceae	2
Kiloniellaceae	2
Caldicoprobacteraceae	2
Vicingaceae	1
Bryobacteraceae	1
Magnetospirillaceae	1
Zavarziniaceae	1
Afifellaceae	1
DSM-100275	1
Syntrophaceae	1
Emcibacteraceae	1
Holophagaceae	1
Propionisporaceae	1
Chrysiogenaceae	1
Nannocystaceae	1
Rhodomicrobiaceae	1
Labraceae	1
Marispirochaetaceae	1
Aggregatilineaceae	1
Halofilaceae	1
Aeribacillaceae	1
Kineococcaceae	1
UBA6769	1
Ectothiorhodospiraceae	1
Aestuariivirgaceae	1
OUC007	1
Trueperaceae	1
Algiphilaceae	1
Williamwhitmaniaceae	1
Cycloclasticaceae	1
Kosmotogaceae	1
Sporanaerobacteraceae	1
Ichthyobacteriaceae	1
VENL01	1
Ardenticatenaceae	1
Dethiosulfatibacteraceae	1
Syntrophobacteraceae	1
Chroococcidiopsidaceae	1
KJ1-10-99	1
Natronincolaceae	1
UBA4486	1
Sulfuricellaceae	1
DSM-29158	1
SMCO01	1
Calderihabitantaceae	1
Steroidobacteraceae	1
Dictyoglomaceae	1
Nitratiruptoraceae	1
Melioribacteraceae	1
Caldanaerobiaceae	1
HP12	1
SK-Y3	1
Monoglobaceae	1
Calditerricolaceae	1
Aminiphilaceae	1
Geopsychrobacteraceae	1
Syntrophobotulaceae	1
Thermosulfidibacteraceae	1
Puniceicoccaceae	1
DSM-25080	1
Desulfococcaceae	1
Thermacetogeniaceae	1
Paludibacteraceae	1
Hyphomicrobiaceae	1
K13	1
Turicibacteraceae	1
Ancalomicrobiaceae	1
Coprothermobacteraceae	1
Clostridiisalibacteraceae	1
AKS1	1
Thermoanaerobaculaceae	1
Thioalkalivibrionaceae	1
Desulfosalsimonadaceae	1
Stellaceae	1
Chitinimonadaceae	1
Ilumatobacteraceae	1
Elusimicrobiaceae	1
Prolixibacteraceae	1
Rhodothalassiaceae	1
Acidaminococcaceae	1
Thermoflexaceae	1
Pseudoxanthobacteraceae	1
UXAT02	1
Desulfarculaceae	1
KCTC-12870	1
Mariprofundaceae	1
Pseudohongiellaceae	1
Mahellaceae	1
Roseiflexaceae	1
Exiguobacteraceae	1
Caldisericaceae	1
Chloroflexaceae	1
Vicinamibacteraceae	1
JIR-001	1
Motilibacteraceae	1
Halobacteroidaceae	1
Nautiliaceae	1
Thermosinaceae	1
Natranaerobiaceae	1
Tepidimicrobiaceae	1
Ketobacteraceae	1
Proteinivoraceae	1
Hydrogenimonadaceae	1
Cytophagaceae	1
Vallitaleaceae	1
Acidothermaceae	1
Pasteurellaceae	1
Acidihalobacteraceae	1
Methylothermaceae	1
CGMCC-115125	1
DSM-13327	1
Longimicrobiaceae	1
Megasphaeraceae	1
Thermotogaceae	1
Oceanibaculaceae	1
HKI-0501	1
Lutisporaceae	1
Dialisteraceae	1
Thermodesulfobiaceae	1
Aneurinibacillaceae	1
Tumebacillaceae	1
Prochlorotrichaceae	1
Salibacteraceae	1
Terasakiellaceae	1
Sandaracinaceae	1
Jatrophihabitantaceae	1
Acetivibrionaceae	1
Dongiaceae	1
Pyrinomonadaceae	1
Symbiobacteriaceae	1
Desulfatibacillaceae	1
Tepidibacillaceae	1
Sneathiellaceae	1
Thermonemataceae	1
DSM-19205	1
Thiohalorhabdaceae	1
Calditrichaceae	1
Desulfurivibrionaceae	1
Dissulfurirhabdaceae	1
Chthoniobacteraceae	1
Desulfuromonadaceae	1
Halanaerobiaceae	1
Thermovirgaceae	1
Desulfovirgulaceae	1
Caldibacillaceae	1
Sediminispirochaetaceae	1
Desulfonatronovibrionaceae	1
Effusibacillaceae	1
Thiohalospiraceae	1
Desulfobaccaceae	1
Deferrisomataceae	1
Halorhodospiraceae	1
172606-1	1
Breznakiellaceae	1
Desulfurellaceae	1
Rubidibacteraceae	1
DSM-45221	1
UBA6910	1
Calditerrivibrionaceae	1
Thiohalobacteraceae	1
Minwuiaceae	1
Desulfonatronaceae	1
Haloplasmataceae	1
Dissulfuribacteraceae	1
Rubrobacteraceae	1
Wenzhouxiangellaceae	1
Anaerovoracaceae	1
Egibacteraceae	1
Woeseiaceae	1
Sedimentibacteraceae	1
Ethanoligenenaceae	1
Beggiatoaceae	1
UBA2363	1
Lentimicrobiaceae	1
Litoricolaceae	1
Desulfocucumaceae	1
Magnetococcaceae	1
Tannerellaceae	1
Acanthopleuribacteraceae	1
Desulfomonilaceae	1
Reyranellaceae	1
Alkalibacteraceae	1
Tepidamorphaceae	1
Caldalkalibacillaceae	1
Moritellaceae	1
Christensenellaceae	1
Sh68	1
Filifactoraceae	1
Campylobacteraceae	1
Luteibaculaceae	1
Leeiaceae	1
Proteiniboraceae	1
Pelotomaculaceae	1
SCOH01	1
SLND01	1
Desulfatirhabdiaceae	1
DSM-9756	1
Ahniellaceae	1
Anaeromyxobacteraceae	1
Parvibaculaceae	1
Succinispiraceae	1
Thermobaculaceae	1
Immundisolibacteraceae	1
Barnesiellaceae	1

## Sheet: Table S5
Table S5 Distribution number of all genera by total count of representative genomes matched to optimal growth pH
Genus	Number
Flavobacterium	89
Streptomyces	57
Nocardioides	42
Shewanella	34
Chryseobacterium	31
Halomonas	30
Paenibacillus	27
Pedobacter	26
Methylobacterium	24
Microbacterium	23
Marinobacter	23
Deinococcus	21
Vibrio	20
Mucilaginibacter	20
Paraburkholderia	20
Paracoccus	19
Micromonospora	18
Sphingomonas	18
Chitinophaga	17
Algoriphagus	16
Sphingobacterium	15
Bifidobacterium	15
Streptococcus	14
Mesorhizobium	14
Prevotella	14
Nocardia	14
Corynebacterium	13
Muricauda	13
Gordonia	13
Hymenobacter	13
Sphingobium	13
Pontibacter	13
Roseovarius	13
Bradyrhizobium	13
Amycolatopsis	12
Rhizobium	12
Nonomuraea	12
Bacillus	12
Maribacter	11
Photobacterium	11
Microbulbifer	11
Salinicola	11
Aeromonas	11
Novosphingobium	11
Cohnella	11
Bacteroides	10
Acinetobacter	10
Dyadobacter	10
Cellulomonas	10
Oceanobacillus	10
Brevundimonas	10
Pseudoalteromonas	10
Agromyces	10
Halobacillus	10
Alteromonas	9
Nesterenkonia	9
Psychrobacter	9
Nocardiopsis	9
Lactobacillus	9
Mycobacterium	9
Ruegeria	8
Lentzea	8
Polaribacter	8
Devosia	8
Kribbella	8
Brevibacterium	8
Planococcus	8
Rhodococcus	8
Neobacillus	7
Rhodovulum	7
Leucobacter	7
Stenotrophomonas	7
Arenimonas	7
Spirosoma	7
Sphingopyxis	7
Gracilibacillus	7
Pseudidiomarina	7
Tsuneonella	7
Microvirga	7
Enterococcus	6
Jeotgalibacillus	6
Kushneria	6
Lentibacillus	6
Thermus	6
Psychroflexus	6
Winogradskyella	6
Enterobacter	6
Leptospira	6
Lactococcus	6
Lysobacter	6
Lysinibacillus	6
Alicyclobacillus	6
Aliidiomarina	6
Phenylobacterium	6
Geobacillus	6
Dyella	6
Jannaschia	6
Azospirillum	6
Bartonella	6
Desulfosporosinus	6
Tenacibaculum	6
Marinomonas	6
Nakamurella	6
Pseudovibrio	6
Liquorilactobacillus	6
Marmoricola	5
Yoonia	5
Ureibacillus	5
Saccharibacillus	5
Alkalicoccus	5
Saccharopolyspora	5
Demequina	5
Brachybacterium	5
Litoreibacter	5
Gimesia	5
Cytobacillus	5
Ramlibacter	5
Lutibacter	5
Salinicoccus	5
Qipengyuania	5
Aquimarina	5
Salegentibacter	5
Halalkalibacter	5
Rothia	5
Chromobacterium	5
Alkalibacterium	5
Aeromicrobium	5
Companilactobacillus	5
Acidithiobacillus	5
Domibacillus	5
Kangiella	5
Aureimonas	5
Parapedobacter	5
Shinella	5
Sulfitobacter	5
Lentilactobacillus	5
Trinickia	5
Burkholderia	5
Herbaspirillum	5
Methylophaga	4
Shimia	4
Salinimicrobium	4
Pseudonocardia	4
Gemmobacter	4
Pontibacillus	4
Cohaesibacter	4
Croceicoccus	4
Rheinheimera	4
Dietzia	4
Nitrincola	4
Ancylobacter	4
Periweissella	4
Neorhizobium	4
Phytohabitans	4
Agrococcus	4
Comamonas	4
Gramella	4
Endozoicomonas	4
Celeribacter	4
Caldicellulosiruptor	4
Secundilactobacillus	4
Salinisphaera	4
Methylocystis	4
Proteus	4
Jiangella	4
Pedococcus	4
Neisseria	4
Blastococcus	4
Brevibacillus	4
Kordiimonas	4
Niabella	4
Paeniglutamicibacter	4
Sulfurospirillum	4
Croceibacterium	4
Pseudooceanicola	4
Streptosporangium	4
Kosakonia	4
Pediococcus	4
Pelagibacterium	4
Desulfotomaculum	4
Idiomarina	4
Thalassospira	4
Virgibacillus	4
Marinobacterium	4
Pseudodesulfovibrio	4
Phaeobacter	4
Duganella	4
Aequorivita	4
Neptunomonas	4
Knoellia	4
Salipiger	4
Arenibacter	4
Acidovorax	3
Solimonas	3
Kocuria	3
Fructobacillus	3
Polaromonas	3
Marinicella	3
Thiomicrospira	3
Belliella	3
Meiothermus	3
Variovorax	3
Limimaricola	3
Thiothrix	3
Salinibacter	3
Confluentibacter	3
Undibacterium	3
Salipaludibacillus	3
Ligilactobacillus	3
Frankia	3
Aliiroseovarius	3
Moorella	3
Rubellimicrobium	3
Echinicola	3
Erysipelothrix	3
Mitsuaria	3
Terribacillus	3
Halolactibacillus	3
Micrococcus	3
Actinoplanes	3
Serinicoccus	3
Rubritalea	3
Staphylococcus	3
Marinitoga	3
Thalassobacillus	3
Amylibacter	3
Bhargavaea	3
Limosilactobacillus	3
Marivita	3
Rossellomorea	3
Patulibacter	3
Novipirellula	3
Apilactobacillus	3
Edaphobacter	3
Rickettsia	3
Isoptericola	3
Nitrosococcus	3
Thermodesulfovibrio	3
Rubripirellula	3
Olleya	3
Anoxybacillus	3
Kaistia	3
Sulfurimonas	3
Gracilimonas	3
Roseivivax	3
Parageobacillus	3
Rhodopirellula	3
Dickeya	3
Aurantimonas	3
Alteribacter	3
Erythrobacter	3
Serratia	3
Cupriavidus	3
Actinocatenispora	3
Hydrogenovibrio	3
Methylomonas	3
Hippea	3
Leisingera	3
Maridesulfovibrio	3
Rhodanobacter	3
Sporolactobacillus	3
Xylanimonas	3
Pontixanthobacter	3
Peribacillus	3
Ferrimonas	3
Leuconostoc	3
Actinomyces	3
Palleronia	3
Thermodesulfatator	3
Amphritea	3
Roseibium	3
Desulfobacter	3
Skermanella	3
Klenkia	3
Desulfitobacterium	3
Geotalea	3
Fructilactobacillus	3
Roseomonas	3
Rhodobacter	3
Anaerococcus	3
Piscinibacter	3
Sediminibacterium	3
Plantactinospora	3
Dehalogenimonas	3
Vogesella	3
Pseudorhodobacter	3
Niastella	3
Thioclava	3
Thiomicrorhabdus	3
Trichococcus	3
Photorhabdus	3
Hoyosella	3
Brumimicrobium	3
Fictibacillus	3
Botrimarina	3
Gottfriedia	3
Halodesulfovibrio	3
Janibacter	3
Collinsella	3
Nonlabens	3
Alcanivorax	3
Desulfobulbus	3
Thermogemmatispora	3
Silvimonas	3
Luteibacter	2
Pectobacterium	2
Methylacidiphilum	2
Catellatospora	2
Symmachiella	2
Desulfosarcina	2
Croceivirga	2
Pseudophaeobacter	2
Siminovitchia	2
Margalitia	2
Nisaea	2
Lacticaseibacillus	2
Alistipes	2
Cecembia	2
Jeongeupia	2
Collimonas	2
Caballeronia	2
Clostridium	2
Flavihumibacter	2
Marinospirillum	2
Marivivens	2
Planktotalea	2
Pelagerythrobacter	2
Levilactobacillus	2
Lujinxingia	2
Formosa	2
Filimonas	2
Gallaecimonas	2
Cellulosimicrobium	2
Paraferrimonas	2
Pigmentiphaga	2
Sanguibacter	2
Pseudactinotalea	2
Marinifilum	2
Sulfurihydrogenibium	2
Cellulosilyticum	2
Pandoraea	2
Robiginitalea	2
Pararhodobacter	2
Cryobacterium	2
Sphingomicrobium	2
Terriglobus	2
Maritalea	2
Rudanella	2
Adhaeribacter	2
Phocaeicola	2
Propionibacterium	2
Marinococcus	2
Asticcacaulis	2
Flexivirga	2
Alteribacillus	2
Oscillibacter	2
Methylovulum	2
Paenisporosarcina	2
Faecalibacillus	2
Phyllobacterium	2
Chlorobium	2
Cloacibacillus	2
Galactobacter	2
Escherichia	2
Actinophytocola	2
Zhihengliuella	2
Mycetohabitans	2
Rhodothermus	2
Dictyobacter	2
Pectinatus	2
Cellulophaga	2
Parashewanella	2
Thauera	2
Dokdonella	2
Listeria	2
Scardovia	2
Cobetia	2
Marininema	2
Sulfobacillus	2
Oceanimonas	2
Flammeovirga	2
Acetomicrobium	2
Colwellia	2
Adlercreutzia	2
Aerococcus	2
Ralstonia	2
Pseudoclavibacter	2
Metabacillus	2
Gulosibacter	2
Edwardsiella	2
Rhodosalinus	2
Kyrpidia	2
Rosistilla	2
Parvularcula	2
Sediminibacillus	2
Marinilabilia	2
Rufibacter	2
Caenispirillum	2
Vagococcus	2
Agathobaculum	2
Andreprevotia	2
Prauserella	2
Tolumonas	2
Rhodoligotrophos	2
Oceanisphaera	2
Nitrosomonas	2
Capnocytophaga	2
Aminobacter	2
Chengkuizengella	2
Microterricola	2
Pseudochrobactrum	2
Ahrensia	2
Thermoanaerobacterium	2
Fodinicurvata	2
Nitratireductor	2
Aliagarivorans	2
Alteraurantiacibacter	2
Rhizorhabdus	2
Caloramator	2
Altericroceibacterium	2
Pararhizobium	2
Caldicoprobacter	2
Halopseudomonas	2
Hoeflea	2
Pleomorphomonas	2
Dethiosulfovibrio	2
Octadecabacter	2
Catenovulum	2
Belnapia	2
Solitalea	2
Friedmanniella	2
Mariniflexile	2
Petrotoga	2
Actinokineospora	2
Ancylomarina	2
Caulobacter	2
Salinarimonas	2
Flavisolibacter	2
Litchfieldia	2
Tersicoccus	2
Salinivibrio	2
Sagittula	2
Spiribacter	2
Chitinibacter	2
Parasphingorhabdus	2
Allosphingosinicella	2
Perlucidibaca	2
Rhodohalobacter	2
Martelella	2
Albimonas	2
Lachnoanaerobaculum	2
Methylocella	2
Fusobacterium	2
Salsuginibacillus	2
Larkinella	2
Spongiibacter	2
Ornithinimicrobium	2
Sphingosinicella	2
Saccharospirillum	2
Hathewaya	2
Ammonifex	2
Legionella	2
Lacinutrix	2
Brachyspira	2
Anaerostipes	2
Cysteiniphilum	2
Treponema	2
Glaciecola	2
Deefgea	2
Tropicimonas	2
Thermoanaerobacter	2
Spiroplasma	2
Epilithonimonas	2
Carboxydothermus	2
Zunongwangia	2
Actinotalea	2
Hansschlegelia	2
Marinimicrobium	2
Leeuwenhoekiella	2
Anaerobacillus	2
Mesonia	2
Siphonobacter	2
Cephaloticoccus	2
Psychroserpens	2
Modestobacter	2
Evansella	2
Taylorella	2
Runella	2
Salibacterium	2
Cloacibacterium	2
Anaerocolumna	2
Oceaniglobus	2
Elstera	2
Aliifodinibius	2
Actinopolymorpha	2
Euzebya	2
Arthrobacter	2
Geofilum	2
Phreatobacter	2
Parasphingopyxis	2
Aquisalinus	2
Glycomyces	2
Ruminiclostridium	2
Desulfoluna	2
Tetragenococcus	2
Psychromicrobium	2
Alishewanella	2
Sphaerochaeta	2
Porphyromonas	2
Ottowia	2
Arenicella	2
Pannonibacter	2
Thermomonospora	2
Glutamicibacter	2
Ideonella	2
Acetobacter	2
Mesobacillus	2
Falsibacillus	2
Anaerolinea	2
Weissella	2
Shimwellia	2
Sulfurovum	2
Providencia	2
Euzebyella	2
Georgenia	2
Planotetraspora	2
Kitasatospora	2
Chromohalobacter	2
Advenella	2
Pelagicoccus	2
Aquitalea	2
Agarivorans	2
Ureaplasma	2
Ulvibacter	2
Rhodopseudomonas	2
Daejeonella	2
Deferribacter	2
Methylotenera	2
Pleionea	2
Psychromonas	2
Henriciella	2
Catenulispora	2
Thermaerobacter	2
Halalkalibacillus	1
Phaeovibrio	1
Balneola	1
Abyssibacter	1
Barnesiella	1
Ventosimonas	1
Marinisporobacter	1
Reinekea	1
Aminomonas	1
Caldilinea	1
Roseicyclus	1
Chthonobacter	1
Meinhardsimonia	1
Camelimonas	1
Polycladomyces	1
Faecalimonas	1
Hahella	1
Pelosinus	1
Acaricomes	1
Marixanthomonas	1
Fluviicola	1
Parerythrobacter	1
Jeotgalicoccus	1
Olsenella	1
Aestuariimicrobium	1
Flavivirga	1
Caldanaerovirga	1
Wenzhouxiangella	1
Marinirhabdus	1
Phytoactinopolyspora	1
Geomicrobium	1
Thioflavicoccus	1
Haloglycomyces	1
Pacificibacter	1
Mariniradius	1
Leptolinea	1
Petrimonas	1
Veronia	1
Longilinea	1
Opitutus	1
Rugosibacter	1
Ferrimicrobium	1
Dethiosulfatarculus	1
Polystyrenella	1
Thermolongibacillus	1
Leptobacterium	1
Rugosimonospora	1
Pelobium	1
Streptomonospora	1
Halospina	1
Marinactinospora	1
Pusillimonas	1
Rahnella	1
Auritidibacter	1
Aquibium	1
Pseudorhizobium	1
Epibacterium	1
Wenyingzhuangia	1
Pseudosphingobacterium	1
Deferrisoma	1
Paenochrobactrum	1
Tranquillimonas	1
Protaetiibacter	1
Harryflintia	1
Marihabitans	1
Loktanella	1
Crocinitomix	1
Desulfosalsimonas	1
Actinocrispum	1
Klugiella	1
Nafulsella	1
Oceanitalea	1
Aidingimonas	1
Halioglobus	1
Roseibacillus	1
Calditerrivibrio	1
Marispirochaeta	1
Parvibium	1
Haloimpatiens	1
Akkermansia	1
Cesiribacter	1
Odoribacter	1
Acetanaerobacterium	1
Marortus	1
Mangrovicella	1
Algibacter	1
Dissulfurimicrobium	1
Reyranella	1
Halochromatium	1
Croceitalea	1
Sediminivirga	1
Fonticella	1
Sinobaca	1
Luteimicrobium	1
Pelagimonas	1
Algihabitans	1
Hydrogenophaga	1
Caldithrix	1
Salirhabdus	1
Xylanibacillus	1
Kriegella	1
Leucothrix	1
Roseivirga	1
Turicibacter	1
Azonexus	1
Thiospirochaeta	1
Kosmotoga	1
Amantichitinum	1
Serinibacter	1
Oceanicella	1
Curtobacterium	1
Lacimicrobium	1
Anaerobutyricum	1
Aggregatilinea	1
Proteocatella	1
Blastopirellula	1
Epidermidibacterium	1
Gaetbulibacter	1
Congregibacter	1
Anaeromicrobium	1
Paucidesulfovibrio	1
Acidihalobacter	1
Subtercola	1
Xenorhabdus	1
Geopsychrobacter	1
Tengunoibacter	1
Rhabdobacter	1
Thiobacillus	1
Macellibacteroides	1
Nevskia	1
Cereibacter	1
Williamsia	1
Anseongella	1
Leeia	1
Saccharibacter	1
Methylonatrum	1
Pricia	1
Fodinibius	1
Longimicrobium	1
Acetivibrio	1
Litoricola	1
Tateyamaria	1
Aliiglaciecola	1
Dokdonia	1
Lacticigenium	1
Endobacter	1
Raineyella	1
Anaeromyxobacter	1
Melioribacter	1
Clostridiisalibacter	1
Hankyongella	1
Chitinimonas	1
Nitriliruptor	1
Luteolibacter	1
Corticibacterium	1
Flexilinea	1
Lewinella	1
Hirschia	1
Gracilinema	1
Thorsellia	1
Mesoaciditoga	1
Eilatimonas	1
Labilibaculum	1
Succinispira	1
Longimycelium	1
Leifsonia	1
Acidothermus	1
Humibacter	1
Petroclostridium	1
Puniceicoccus	1
Jonesia	1
Thalassorhabdomicrobium	1
Ignatzschineria	1
Pseudodonghicola	1
Apibacter	1
Christensenella	1
Spelaeicoccus	1
Longispora	1
Sodalis	1
Hamadaea	1
Motilimonas	1
Cytophaga	1
Haloplasma	1
Microlunatus	1
Thermosinus	1
Indiicoccus	1
Pelagibaculum	1
Sandarakinorhabdus	1
Amphibacillus	1
Thermosulfidibacter	1
Lunatimonas	1
Thermoanaerobaculum	1
Moraxella	1
Alteripontixanthobacter	1
Leadbetterella	1
Thiohalospira	1
Neptunicella	1
Frondihabitans	1
Gluconobacter	1
Magnetospirillum	1
Suicoccus	1
Thioalkalivibrio	1
Acidobacterium	1
Aeoliella	1
Truepera	1
Oleiagrimonas	1
Proteiniclasticum	1
Gellertiella	1
Hyphobacterium	1
Nioella	1
Arenitalea	1
Iodobacter	1
Lelliottia	1
Spinactinospora	1
Chelatococcus	1
Maritimibacter	1
Methylomicrobium	1
Haloferula	1
Seohaeicola	1
Aureliella	1
Saccharicrinis	1
Gynurincola	1
Tibeticola	1
Actinomycetospora	1
Hydrogenivirga	1
Agaricicola	1
Algiphilus	1
Allobranchiibius	1
Carnobacterium	1
Shimazuella	1
Terasakiella	1
Methylovirgula	1
Anaerobranca	1
Sediminimonas	1
Caldisericum	1
Saliterribacillus	1
Planobacterium	1
Texcoconibacillus	1
Puia	1
Ardenticatena	1
Chryseomicrobium	1
Reichenbachiella	1
Oceanibaculum	1
Thermosporothrix	1
Schleiferilactobacillus	1
Ekhidna	1
Dinghuibacter	1
Lutibaculum	1
Streptacidiphilus	1
Paraflavitalea	1
Sulfurirhabdus	1
Anaerosporobacter	1
Sansalvadorimonas	1
Afipia	1
Agarilytica	1
Gottschalkia	1
Niveibacterium	1
Francisella	1
Albibacterium	1
Desulfococcus	1
Paratractidigestivibacter	1
Tenggerimyces	1
Thiomonas	1
Chroococcidiopsis	1
Geomonas	1
Desulfocurvus	1
Mangrovibacter	1
Mariniblastus	1
Yersinia	1
Tenuibacillus	1
Roseobacter	1
Brachymonas	1
Calderihabitans	1
Sulfurivirga	1
Meridianimarinicoccus	1
Boudabousia	1
Mongoliibacter	1
Desulfopila	1
Hydrocarboniphaga	1
Pseudobythopirellula	1
Litorilinea	1
Aureicoccus	1
Conexibacter	1
Chthoniobacter	1
Biomaibacter	1
Fuchsiella	1
Williamwhitmania	1
Barrientosiimonas	1
Rubrivivax	1
Hellea	1
Xanthomarina	1
Mobilisporobacter	1
Lawsonibacter	1
Pseudokineococcus	1
Desulfothermus	1
Profundibacterium	1
Thermanaerovibrio	1
Embleya	1
Fabibacter	1
Marinicauda	1
Ruania	1
Jongsikchunia	1
Paroceanicella	1
Desulfotignum	1
Millisia	1
Promicromonospora	1
Chitinilyticum	1
Albibacillus	1
Myceligenerans	1
Sandaracinus	1
Tianweitania	1
Polymorphospora	1
Rhodoblastus	1
Pseudothioclava	1
Cerasicoccus	1
Persephonella	1
Vicingus	1
Phaeocystidibacter	1
Fretibacterium	1
Aminiphilus	1
Lutimaribacter	1
Aeribacillus	1
Stackebrandtia	1
Oceanidesulfovibrio	1
Paraclostridium	1
Bowmanella	1
Proteiniborus	1
Halofilum	1
Oharaeibacter	1
Mesoflavibacter	1
Thermovibrio	1
Dictyoglomus	1
Actinospica	1
Desulfuromonas	1
Owenweeksia	1
Paludibacterium	1
Neptuniibacter	1
Laceyella	1
Thiorhodospira	1
Lamprocystis	1
Niallia	1
Tumebacillus	1
Anaerosporomusa	1
Thermacetogenium	1
Tautonia	1
Aquibacillus	1
Syntrophobacter	1
Saccharophagus	1
Natranaerobius	1
Lacisediminihabitans	1
Salana	1
Alsobacter	1
Rubrobacter	1
Defluviitoga	1
Halothiobacillus	1
Rhodocytophaga	1
Marivibrio	1
Rudaeicoccus	1
Solirubrobacter	1
Alloscardovia	1
Miniimonas	1
Psychrobacillus	1
Cumulibacter	1
Blastomonas	1
Thermodesulfobium	1
Hasllibacter	1
Pelagirhabdus	1
Planctomonas	1
Geminicoccus	1
Calditerricola	1
Marinicaulis	1
Haliscomenobacter	1
Klebsiella	1
Stomatobaculum	1
Chitinivorax	1
Thalassomonas	1
Antribacter	1
Carboxylicivirga	1
Oenococcus	1
Kordia	1
Arachidicoccus	1
Cycloclasticus	1
Uliginosibacterium	1
Phycicoccus	1
Facilibium	1
Pseudohongiella	1
Oceanithermus	1
Jiulongibacter	1
Defluviicoccus	1
Oleisolibacter	1
Aquisalibacillus	1
Thermomonas	1
Crenobacter	1
Frischella	1
Piscibacillus	1
Solibacillus	1
Aneurinibacillus	1
Corallincola	1
Oryzomicrobium	1
Caldovatus	1
Sciscionella	1
Enteractinococcus	1
Oceanotoga	1
Aquicoccus	1
Sulfuricella	1
Siccirubricoccus	1
Quadrisphaera	1
Aestuariivirga	1
Metasolibacillus	1
Acanthopleuribacter	1
Beggiatoa	1
Allostreptomyces	1
Salaquimonas	1
Thermocatellispora	1
Aquabacterium	1
Derxia	1
Pseudoruegeria	1
Staphylospora	1
Kroppenstedtia	1
Chryseoglobus	1
Maliponia	1
Hwanghaeella	1
Thiorhodococcus	1
Catelliglobosispora	1
Cocleimonas	1
Marichromatium	1
Monaibacterium	1
Corticimicrobacter	1
Effusibacillus	1
Centipeda	1
Thalassolituus	1
Aestuariibacter	1
Ferrithrix	1
Falsirhodobacter	1
Halanaerobacter	1
Paraglaciecola	1
Actinocrinis	1
Butyricicoccus	1
Pueribacillus	1
Lutispora	1
Merdimonas	1
Desulfospira	1
Arcticibacter	1
Desulfocapsa	1
Pararhodospirillum	1
Caldanaerobius	1
Roseiflexus	1
Thermotalea	1
Desulfurispirillum	1
Deminuibacter	1
Aquifex	1
Bythopirellula	1
Humibacillus	1
Peptostreptococcus	1
Lactiplantibacillus	1
Lapillicoccus	1
Paracnuella	1
Lacisediminimonas	1
Dongia	1
Acidiphilium	1
Niveispirillum	1
Methylohalobius	1
Pararcticibacter	1
Terrabacter	1
Egicoccus	1
Mannheimia	1
Anaerotruncus	1
Thermosulfurimonas	1
Granulibacter	1
Polymorphobacter	1
Soonwooa	1
Bombella	1
Oceanicola	1
Compostimonas	1
Brockia	1
Thermosipho	1
Thiohalomonas	1
Desertimonas	1
Aquisalimonas	1
Arcticibacterium	1
Flaviflexus	1
Antarcticimicrobium	1
Hydrotalea	1
Roseibacterium	1
Chelativorans	1
Campylobacter	1
Mycoplana	1
Sediminispirochaeta	1
Acuticoccus	1
Paludifilum	1
Fulvimarina	1
Formosimonas	1
Planctobacterium	1
Caldibacillus	1
Ketobacter	1
Megasphaera	1
Citricoccus	1
Cucumibacter	1
Actinoalloteichus	1
Rehaibacterium	1
Sporosalibacterium	1
Pelotomaculum	1
Haliea	1
Desulfurivibrio	1
Jejubacter	1
Edaphocola	1
Pseudorhodoferax	1
Caldalkalibacillus	1
Nitratiruptor	1
Kineothrix	1
Balnearium	1
Salisaeta	1
Marinoscillum	1
Coprothermobacter	1
Pseudofulvimonas	1
Thermomicrobium	1
Aerosticca	1
Cerasibacillus	1
Parahaliea	1
Succinatimonas	1
Calycomorphotria	1
Litorilituus	1
Salinihabitans	1
Allosediminivita	1
Methyloversatilis	1
Sinosporangium	1
Thermasporomyces	1
Halorhodospira	1
Exiguobacterium	1
Brucella	1
Monoglobus	1
Aquisediminimonas	1
Lichenihabitans	1
Pseudohaliea	1
Muriicola	1
Allobacillus	1
Conyzicola	1
Tistlia	1
Denitratisoma	1
Motilibacter	1
Herbiconiux	1
Tepidicella	1
Polymorphum	1
Lutimonas	1
Methyloglobulus	1
Rhodomicrobium	1
Jonquetella	1
Fimbriiglobus	1
Bosea	1
Lacibacter	1
Fangia	1
Humihabitans	1
Jejuia	1
Puniceibacterium	1
Donghicola	1
Thermobaculum	1
Singulisphaera	1
Neomegalonema	1
Fervidobacterium	1
Noviherbaspirillum	1
Woeseia	1
Rhodonellum	1
Haloechinothrix	1
Succinimonas	1
Occultella	1
Pseudoroseicyclus	1
Planktosalinus	1
Filomicrobium	1
Minwuia	1
Anaerosalibacter	1
Agathobacter	1
Neiella	1
Roseitalea	1
Magnetovibrio	1
Dermacoccus	1
Ferruginivarius	1
Bavariicoccus	1
Kineosphaera	1
Zavarzinella	1
Acetilactobacillus	1
Xylophilus	1
Pseudogemmobacter	1
Auraticoccus	1
Balneicella	1
Desulfosoma	1
Bryocella	1
Tomitella	1
Iodidimonas	1
Thiohalocapsa	1
Kiloniella	1
Ponticaulis	1
Oleibacter	1
Hydrogenobacter	1
Swaminathania	1
Labedella	1
Desulfurobacterium	1
Woodsholea	1
Desulfonatronovibrio	1
Dialister	1
Umboniibacter	1
Olivibacter	1
Dinoroseobacter	1
Paraurantiacibacter	1
Pustulibacterium	1
Pelomicrobium	1
Pirellulimonas	1
Aquimonas	1
Methylosarcina	1
Coraliomargarita	1
Methylomarinum	1
Geodermatophilus	1
Alkalihalobacillus	1
Rubinisphaera	1
Trabulsiella	1
Thermovirga	1
Aminobacterium	1
Thermoflexus	1
Plesiomonas	1
Devriesea	1
Hafnia	1
Arcicella	1
Phorcysia	1
Flavimobilis	1
Methylohalomonas	1
Serpentinicella	1
Vulcanibacillus	1
Haloactinopolyspora	1
Fontimonas	1
Gandjariella	1
Panacibacter	1
Orbus	1
Galliscardovia	1
Changchengzhania	1
Pradoshia	1
Aquaticitalea	1
Vallitalea	1
Pyruvatibacter	1
Peptoclostridium	1
Luteitalea	1
Sharpea	1
Motiliproteus	1
Sulfuritortus	1
Crateriforma	1
Trueperella	1
Cyclobacterium	1
Solimicrobium	1
Planktomarina	1
Lishizhenia	1
Terrimesophilobacter	1
Wohlfahrtiimonas	1
Fundidesulfovibrio	1
Mahella	1
Arundinibacter	1
Sinomicrobium	1
Thermobifida	1
Longirhabdus	1
Steroidobacter	1
Pleomorphovibrio	1
Geosporobacter	1
Yeosuana	1
Desulfonatronum	1
Empedobacter	1
Thermodesulfitimonas	1
Asanoa	1
Nitratifractor	1
Sulfurivermis	1
Silicimonas	1
Fervidicola	1
Plesiocystis	1
Dissulfurirhabdus	1
Lignipirellula	1
Zhengella	1
Agrobacterium	1
Paucisalibacillus	1
Stappia	1
Sulfuriflexus	1
Streptohalobacillus	1
Methylobacter	1
Tuwongella	1
Anaerosphaera	1
Levilinea	1
Ichthyobacterium	1
Alkalihalophilus	1
Zavarzinia	1
Paraoerskovia	1
Eoetvoesia	1
Tepidibacter	1
Melghirimyces	1
Stieleria	1
Pulveribacter	1
Paludibacter	1
Allocatelliglobosispora	1
Aliidongia	1
Desulfobacula	1
Gynuella	1
Parvibaculum	1
Catonella	1
Desulfohalovibrio	1
Bryobacter	1
Athalassotoga	1
Acetohalobium	1
Dissulfuribacter	1
Pseudoxanthobacter	1
Lachnotalea	1
Pukyongia	1
Thermovenabulum	1
Stagnimonas	1
Chloroflexus	1
Pullulanibacillus	1
Alkalibaculum	1
Fournierella	1
Herminiimonas	1
Modicisalibacter	1
Seleniivibrio	1
Seonamhaeicola	1
Kurthia	1
Desertihabitans	1
Natronospira	1
Deinobacterium	1
Botryobacter	1
Holophaga	1
Lentimicrobium	1
Brooklawnia	1
Ornithinibacter	1
Bogoriella	1
Pontibaca	1
Amnibacterium	1
Roseateles	1
Methylibium	1
Tabrizicola	1
Abyssicoccus	1
Methylotuvimicrobium	1
Geomobilimonas	1
Ethanoligenens	1
Desulfomonile	1
Egibacter	1
Labedaea	1
Stenotrophobium	1
Sedimentitalea	1
Sandaracinomonas	1
Oceanicaulis	1
Faecalibacterium	1
Dermabacter	1
Denitrovibrio	1
Arhodomonas	1
Sneathiella	1
Paremcibacter	1
Posidoniimonas	1
Segetibacter	1
Thalassoglobus	1
Specibacter	1
Rudaea	1
Ornatilinea	1
Saonia	1
Flexithrix	1
Agrilactobacillus	1
Pseudogulbenkiania	1
Actinobaculum	1
Immundisolibacter	1
Costertonia	1
Aequoribacter	1
Wocania	1
Afifella	1
Gleimia	1
Proteiniphilum	1
Arboricoccus	1
Natribacillus	1
Chlorobaculum	1
Tepidanaerobacter	1
Kineobactrum	1
Caminibacter	1
Bremerella	1
Gulbenkiania	1
Dethiosulfatibacter	1
Desulfatirhabdium	1
Janthinobacterium	1
Paludisphaera	1
Bordetella	1
Maioricimonas	1
Halanaerobium	1
Inhella	1
Desulfohalobium	1
Desulfobaculum	1
Cnuibacter	1
Fodinicola	1
Prochlorothrix	1
Parascardovia	1
Methylobacillus	1
Meridianimaribacter	1
Jatrophihabitans	1
Persicitalea	1
Sporosarcina	1
Ectobacillus	1
Alienimonas	1
Varunaivibrio	1
Flaviaesturariibacter	1
Mameliella	1
Elusimicrobium	1
Novosphingopyxis	1
Desulfogranum	1
Tepidimicrobium	1
Hydrogenimonas	1
Limnobacter	1
Sphaerobacter	1
Desulfovirgula	1
Silvibacterium	1
Desulfatitalea	1
Acidaminococcus	1
Paraphotobacterium	1
Salibacter	1
Moritella	1
Phytohalomonas	1
Desulfatibacillum	1
Desulfocurvibacter	1
Caenibacillus	1
Hydrogenoanaerobacterium	1
Mariprofundus	1
Pseudobacter	1
Thermotoga	1
Limnobaculum	1
Longibacter	1
Cypionkella	1
Pseudomethylobacillus	1
Salimicrobium	1
Siculibacillus	1
Acidibrevibacterium	1
Thermoflavimicrobium	1
Acidisphaera	1
Chiayiivirga	1
Ahniella	1
Consotaella	1
Aestuariibaculum	1
Syntrophobotulus	1
Fervidicella	1
Salinibacillus	1
Prolixibacter	1
Cognatishimia	1
Caldimicrobium	1
Mobilicoccus	1
Rhodophyticola	1
Microbispora	1
Propionispora	1
Mongoliimonas	1
Litorivita	1
Litoribacter	1
Hydrocarboniclastica	1
Yimella	1
Pelagibius	1
Fibrella	1
Andreesenia	1
Zobellella	1
Desulfocucumis	1
Algicola	1
Marinilactibacillus	1
Sedimentibacter	1
Oryzihumus	1
Mangrovicoccus	1
Nitrococcus	1
Zhouia	1
Flavimaricola	1
Coprococcus	1
Allonocardiopsis	1
Imtechella	1
Parolsenella	1
Acidimangrovimonas	1
Haloactinospora	1
Nosocomiicoccus	1
Extensimonas	1
Celerinatantimonas	1
Labrys	1
Alloprevotella	1
Lapidilactobacillus	1
Oceanihabitans	1
Magnetococcus	1
Gryllotalpicola	1
Pontimonas	1
Kistimonas	1
Kineococcus	1
Aquabacter	1
Desulfobacca	1
Actinopolyspora	1
Mongoliitalea	1
Sulfuricurvum	1
Larsenimonas	1
Luteibaculum	1
Caldanaerobacter	1
Acetonema	1
Desertibacillus	1
Primorskyibacter	1
Desulfurella	1
Thalassobaculum	1
Salisediminibacterium	1
Notoacmeibacter	1
Aminipila	1
Zeaxanthinibacter	1
Crenalkalicoccus	1
Tropicibacter	1
Planosporangium	1
Thiohalorhabdus	1
Rubidibacter	1
Aminivibrio	1
Elioraea	1
Eudoraea	1
Paenarthrobacter	1
Methylophilus	1
Mangrovitalea	1
Bellilinea	1
Raineya	1
Parapusillimonas	1
Lipingzhangella	1
Aquiflexum	1
Indioceanicola	1
Symbiobacterium	1
Guyparkeria	1
Thermosediminibacter	1
Joostella	1
Humitalea	1
Chryseotalea	1
Tepidimonas	1
Chania	1
Sinomonas	1
Oleidesulfovibrio	1
Thermophagus	1
Marinithermus	1
Aliishimia	1
Aridibacter	1
Thiohalobacter	1
Inmirania	1
Acidimicrobium	1
Amorphus	1
Marinagarivorans	1
Metallibacterium	1
Lederbergia	1
Emticicia	1
Granulicoccus	1
Syntrophus	1
Tepidiphilus	1
Fulvivirga	1
Marisediminicola	1
Hydrogenibacillus	1
Mangrovimonas	1
Nibribacter	1
Phytobacter	1
Limimonas	1
Herbihabitans	1
Actinoallomurus	1
Thalassococcus	1
Pseudomonas	1
Anaerosacchariphilus	1

## Sheet: Table S6
Table S6 Gene set common to seven bacterial groups
Target name	Accession	Description of target
Pkinase_fungal	PF17667.5	Fungal protein kinase
GrpE	PF01025.23	GrpE
BBE	PF08031.16	Berberine and berberine like
Ferritin	PF00210.28	Ferritin-like domain
YfbU	PF03887.18	YfbU domain
DUF294_C	PF10335.13	Putative nucleotidyltransferase substrate binding domain
Condensation	PF00668.24	Condensation domain
SLC3A2_N	PF16028.9	Solute carrier family 3 member 2 N-terminus
YfcL	PF08891.15	YfcL protein
HutD	PF05962.15	HutD
QRPTase_N	PF02749.20	Quinolinate phosphoribosyl transferase, N-terminal domain
BCD	PF15461.10	Beta-carotene 15,15'-dioxygenase
AAA_5	PF07728.18	AAA domain (dynein-related subfamily)
AAA_2	PF07724.18	AAA domain (Cdc48 subfamily)
PapD_C	PF02753.21	Pili assembly chaperone PapD, C-terminal domain
AAA_3	PF07726.15	ATPase family associated with various cellular activities (AAA)
AAA_8	PF12780.11	P-loop containing dynein motor region D4
AAA_6	PF12774.11	Hydrolytic ATP binding site of dynein motor region
AAA_7	PF12775.11	P-loop containing dynein motor region
YfaZ	PF07437.15	YfaZ precursor
QRPTase_C	PF01729.23	Quinolinate phosphoribosyl transferase, C-terminal domain
MYRF_ICA	PF13887.10	Myelin regulatory factor ICA domain
SurE	PF01975.21	Survival protein SurE
PliI	PF16743.9	Periplasmic lysozyme inhibitor of I-type lysozyme
PapD_N	PF00345.24	Pili and flagellar-assembly chaperone, PapD N-terminal domain
MTS_N	PF08468.15	Methyltransferase small domain N-terminal
GrpB	PF04229.18	GrpB protein
DUF3918	PF13056.10	Protein of unknown function (DUF3918)
BDM	PF10684.13	Putative biofilm-dependent modulation protein
YfdX	PF10938.12	YfdX protein
M	PF02370.20	M protein repeat
SpoIID	PF08486.14	Stage II sporulation protein
SpoIIE	PF07228.16	Stage II sporulation protein E (SpoIIE)
Bac_luciferase	PF00296.24	Luciferase-like monooxygenase
DUF3923	PF13061.10	Protein of unknown function (DUF3923)
SpoIIM	PF01944.21	Stage II sporulation protein M
DUF3921	PF13060.10	Protein of unknown function (DUF3921)
Asp_decarbox	PF02261.20	Aspartate decarboxylase
SpoIIP	PF07454.15	Stage II sporulation protein P (SpoIIP)
DHHC	PF01529.24	DHHC palmitoyltransferase
Stevor	PF17410.6	Subtelomeric Variable Open Reading frame
zf-UDP	PF14569.10	Zinc-binding RING-finger
HutP	PF09021.15	HutP
BET	PF17035.9	Bromodomain extra-terminal - transcription regulation
Phage_CI_repr	PF07022.17	Bacteriophage CI repressor helix-turn-helix domain
NfeD	PF01957.22	NfeD-like C-terminal, partner-binding
Nbs1_C	PF08599.14	DNA damage repair protein Nbs1
DUF2608	PF11019.12	Protein of unknown function (DUF2608)
DUF2607	PF10795.13	Protein of unknown function (DUF2607)
Mbeg1-like	PF11187.12	Mbeg1-like
DUF3938	PF13074.10	Protein of unknown function (DUF3938)
DUF3939	PF13075.10	Protein of unknown function (DUF3939)
DUF2615	PF11027.12	Protein of unknown function (DUF2615)
DUF2614	PF11023.12	Zinc-ribbon containing domain
DUF3945	PF13101.10	Protein of unknown function (DUF3945)
DUF2617	PF10936.12	Protein of unknown function DUF2617
DUF3943	PF13084.10	Domain of unknown function (DUF3943)
DUF3944	PF13099.10	Domain of unknown function (DUF3944)
DUF2613	PF11021.12	Protein of unknown function (DUF2613)
DUF3942	PF13078.10	Protein of unknown function (DUF3942)
zf-UBP	PF02148.23	Zn-finger in ubiquitin-hydrolases and other protein
DUF3929	PF13066.10	Protein of unknown function (DUF3929)
zf-UBR	PF02207.24	Putative zinc finger in N-recognin (UBR box)
DDE_Tnp_1_assoc	PF13808.10	DDE_Tnp_1-associated
THDPS_N_2	PF14805.10	Tetrahydrodipicolinate N-succinyltransferase N-terminal
HECT_2	PF09814.13	HECT-like Ubiquitin-conjugating enzyme (E2)-binding
BH3	PF15285.10	Beclin-1 BH3 domain, Bcl-2-interacting
MccV	PF17508.6	Microcin V bacteriocin
Cytochrome_B	PF00033.23	Cytochrome b/b6/petB
2-Hacid_dh_C	PF02826.23	D-isomer specific 2-hydroxyacid dehydrogenase, NAD binding domain
Transpos_assoc	PF13963.10	Transposase-associated domain
DUF2604	PF10790.13	Protein of Unknown function (DUF2604)
DUF2606	PF10794.13	Protein of unknown function (DUF2606)
DUF2600	PF10776.13	Protein of unknown function (DUF2600)
DUF3930	PF13067.10	Protein of unknown function (DUF3930)
PTS_EIIC	PF02378.22	Phosphotransferase system, EIIC
DUF596	PF04591.16	Protein of unknown function, DUF596
TREH_N	PF19291.3	Trehalase-like, N-terminal
PTS_EIIB	PF00367.24	phosphotransferase system, EIIB
DUF592	PF04574.17	Protein of unknown function (DUF592)
Nt_Gln_amidase	PF09764.13	N-terminal glutamine amidase
DUF2631	PF10939.12	Protein of unknown function (DUF2631)
CFAP61_N	PF16092.9	Cilia- and flagella-associated protein 61, N-terminal domain
DUF2630	PF10944.12	Protein of unknown function (DUF2630)
DUF2637	PF10935.12	Protein of unknown function (DUF2637)
DinB	PF05163.16	DinB family
YfiO	PF13525.10	Outer membrane lipoprotein
DUF3965	PF13112.10	Protein of unknown function (DUF3965)
DUF1302	PF06980.15	Protein of unknown function (DUF1302)
BID	PF06393.15	BH3 interacting domain (BID)
DUF2633	PF11119.12	Protein of unknown function (DUF2633)
DUF3963	PF13124.10	Protein of unknown function (DUF3963)
DUF2635	PF10948.12	Protein of unknown function (DUF2635)
DUF1304	PF06993.16	Protein of unknown function (DUF1304)
DUF2634	PF10934.12	Protein of unknown function (DUF2634)
YfhE	PF14152.10	YfhE-like protein
DEAD_2	PF06733.19	DEAD_2
DUF2619	PF10942.12	Protein of unknown function (DUF2619)
BIR	PF00653.25	Inhibitor of Apoptosis domain
Phos_pyr_kin	PF08543.16	Phosphomethylpyrimidine kinase
A_amylase_inhib	PF01356.23	Alpha amylase inhibitor
DUF3951	PF13131.10	Protein of unknown function (DUF3951)
G3P_antiterm	PF04309.16	Glycerol-3-phosphate responsive antiterminator
FeS_assembly_P	PF01883.23	Iron-sulfur cluster assembly protein
DUF599	PF04654.16	Protein of unknown function, DUF599
DUF3958	PF13125.10	Protein of unknown function (DUF3958)
DUF3956	PF13104.10	Protein of unknown function (DUF3956)
DUF2628	PF10947.12	Protein of unknown function (DUF2628)
DUF2627	PF11118.12	Protein of unknown function (DUF2627)
DUF3954	PF13128.10	Protein of unknown function (DUF3954)
YfhO	PF09586.14	Bacterial membrane protein YfhO
DUF2624	PF11116.12	Protein of unknown function (DUF2624)
DUF3953	PF13129.10	Protein of unknown function (DUF3953)
H2TH	PF06831.18	Formamidopyrimidine-DNA glycosylase H2TH domain
SF3a60_bindingd	PF12108.12	Splicing factor SF3a60 binding domain
YfkD	PF14167.10	YfkD-like protein
GramPos_pilinD1	PF16555.9	Gram-positive pilin subunit D1, N-terminal domain
Phasin_2	PF09361.14	Phasin protein
DUF3981	PF13139.10	Domain of unknown function (DUF3981)
DUF2653	PF10850.12	Protein of unknown function (DUF2653)
DUF1322	PF07032.15	Protein of unknown function (DUF1322)
DUF3982	PF13138.10	Protein of unknown function (DUF3982)
DUF2652	PF10851.12	Protein of unknown function (DUF2652)
DUF1328	PF07043.17	Protein of unknown function (DUF1328)
DUF1327	PF07041.15	Protein of unknown function (DUF1327)
DUF3987	PF13148.10	Protein of unknown function (DUF3987)
DUF2654	PF10849.12	Protein of unknown function (DUF2654)
dNK	PF01712.23	Deoxynucleoside kinase
DinI	PF06183.17	DinI-like family
Colicin-DNase	PF12639.11	DNase/tRNase domain of colicin-like bacteriocin
zf-C2H2	PF00096.30	Zinc finger, C2H2 type
S1-like	PF14444.10	S1-like
DUF3972	PF13118.10	Protein of unknown function (DUF3972)
DUF3973	PF13119.10	Domain of unknown function (DUF3973)
DUF2642	PF10842.12	Protein of unknown function (DUF2642)
DUF3971	PF13116.10	Protein of unknown function
CarD_C	PF21095.1	CarD, C-terminal
Tectonin	PF19193.4	Tectonin domain
DUF2647	PF10839.12	Protein of unknown function (DUF2647)
DUF1319	PF07028.15	Protein of unknown function (DUF1319)
DUF1318	PF07027.16	Protein of unknown function (DUF1318)
bCoV_NS6	PF12133.12	Betacoronavirus NS6 protein
DUF2644	PF10841.12	Protein of unknown function (DUF2644)
DUF1315	PF07023.16	Protein of unknown function (DUF1315)
DUF3974	PF13120.10	Domain of unknown function (DUF3974)
GoLoco	PF02188.21	GoLoco motif
DHOR	PF06537.15	Di-haem oxidoreductase, putative peroxidase
Phage_30_3	PF08010.15	Bacteriophage protein GP30.3
GIY-YIG	PF01541.28	GIY-YIG catalytic domain
Semialdhyde_dhC	PF02774.22	Semialdehyde dehydrogenase, dimerisation domain
Phage_30_8	PF06019.15	Phage GP30.8 protein
TSGP1	PF07771.15	Tick salivary peptide group 1
DUF2673	PF10880.12	Protein of unknown function (DUF2673)
CCDC144C	PF14915.10	CCDC144C protein coiled-coil region
DUF1344	PF07076.15	Protein of unknown function (DUF1344)
DUF1340	PF07067.15	Protein of unknown function (DUF1340)
DUF1349	PF07081.15	Protein of unknown function (DUF1349)
BMC	PF00936.23	BMC domain
DUF1345	PF07077.15	Protein of unknown function (DUF1345)
DUF1348	PF07080.15	Protein of unknown function (DUF1348)
Sigma54_activat	PF00158.30	Sigma-54 interaction domain
Pox_A_type_inc	PF04508.16	Viral A-type inclusion protein repeat
CRISPR_Cas2	PF09827.13	CRISPR associated protein Cas2
MciZ	PF13072.10	Mother cell inhibitor of FtsZ
Flg_new_2	PF18998.4	Divergent InlB B-repeat domain
CRISPR_Cas6	PF10040.13	CRISPR-associated endoribonuclease Cas6
DUF3995	PF13160.10	Protein of unknown function (DUF3995)
DUF1330	PF07045.15	Domain of unknown function (DUF1330)
DUF3993	PF13158.10	Protein of unknown function (DUF3993)
DUF3991	PF13154.10	Protein of unknown function (DUF3991)
Zn_ribbon_2	PF12674.11	Putative zinc ribbon domain
DUF1338	PF07063.17	Domain of unknown function (DUF1338), C-terminal
DUF1335	PF07056.15	Protein of unknown function (DUF1335)
YflT	PF11181.12	Heat induced stress protein YflT domain
Hydin_ADK	PF17213.7	Hydin Adenylate kinase-like domain
BNR	PF02012.24	BNR/Asp-box repeat
zf_CopZ	PF18423.5	Zinc binding domain
Pro_dh	PF01619.22	Proline dehydrogenase
Plug	PF07715.19	TonB-dependent Receptor Plug Domain
Emfourin	PF20242.2	Emfourin
Na_K-ATPase	PF00287.22	Sodium / potassium ATPase beta chain
DUF2694	PF10904.12	Protein of unknown function (DUF2694)
DUF1365	PF07103.15	Protein of unknown function (DUF1365)
DUF1360	PF07098.15	Protein of unknown function (DUF1360)
BOF	PF04076.17	Bacterial OB fold (BOF) protein
Obc1_cap	PF21502.1	Oxalate biosynthetic component 1, cap domain
BCAS2	PF05700.15	Breast carcinoma amplified sequence 2 (BCAS2)
RcsD_ABL	PF16359.9	RcsD-ABL domain
Amj	PF10997.12	Alternate to MurJ
BON	PF04972.21	BON domain
BLACT_WH	PF17778.5	Beta-lactamase associated winged helix domain
DHDPS	PF00701.26	Dihydrodipicolinate synthetase family
ACP_PD	PF04336.16	Acyl carrier protein phosphodiesterase
PL48	PF15903.9	Filopodia upregulated, FAM65
Pro_isomerase	PF00160.25	Cyclophilin type peptidyl-prolyl cis-trans isomerase/CLD
Propep_M14	PF02244.20	Carboxypeptidase activation peptide
DAP_B	PF07930.16	D-aminopeptidase, domain B
BPA	PF10759.13	Bacterial proteasome activator
DisA	PF19226.4	DisA glycoprotein
DUF2685	PF10886.12	Protein of unknown function (DUF2685)
DUF2680	PF10925.12	Protein of unknown function (DUF2680)
Bclt	PF15318.10	Putative Bcl-2 like protein of testis
DUF2682	PF10909.12	Protein of unknown function (DUF2682)
DUF2681	PF10883.12	Protein of unknown function (DUF2681)
MLTR_LBD	PF17765.5	MmyB-like transcription regulator ligand binding domain
CoA_transf_3	PF02515.21	CoA-transferase family III
DUF1350	PF07082.15	Protein of unknown function (DUF1350)
DUF2688	PF10892.12	Protein of unknown function (DUF2688)
NEMO	PF11577.12	NF-kappa-B essential modulator NEMO
NEMP	PF10225.13	NEMP family
DUF1358	PF07096.15	Protein of unknown function (DUF1358)
Ank	PF00023.34	Ankyrin repeat
Per3-like_PAS-A	PF21353.1	Period circadian protein homolog 3-like, PAS-A domain
Vps55	PF04133.18	Vacuolar protein sorting 55
DUF1385	PF07136.15	Protein of unknown function (DUF1385)
DUF1382	PF07131.15	Protein of unknown function (DUF1382)
DUF1381	PF07129.15	Protein of unknown function (DUF1381)
GramPos_pilinBB	PF16569.9	Gram-positive pilin backbone subunit 2, Cna-B-like domain
DUF1389	PF07146.15	Protein of unknown function (DUF1389)
Late_protein_L2	PF00513.22	Late Protein L2
Sigma54_activ_2	PF14532.10	Sigma-54 interaction domain
T6SS_VgrG3-like_C	PF21277.1	Type VI secretion system spike protein VgrG3-like, C-terminal
End_N_terminal	PF12218.12	N terminal extension of bacteriophage endosialidase
Luciferase	PF17648.5	Luciferase
Lipocalin	PF00061.27	Lipocalin / cytosolic fatty-acid binding protein family
LRR_10	PF18805.5	Leucine-rich repeat
Zeta_toxin	PF06414.16	Zeta toxin
DUF1373	PF07117.15	Protein of unknown function (DUF1373)
ENOD93	PF03386.18	Early nodulin 93 ENOD93 protein
DUF1372	PF07116.15	Protein of unknown function (DUF1372)
BRK	PF07533.20	BRK domain
Dimerisation2-like_dom	PF21212.1	Dimerisation2-like domain
BRX	PF08381.15	Transcription factor regulating root and shoot growth via Pin3
DUF1281	PF06924.15	Protein of unknown function (DUF1281)
DUF1280	PF06918.18	Protein of unknown function (DUF1280)
NERD	PF08378.15	Nuclease-related domain
DUF1287	PF06940.15	Domain of unknown function (DUF1287)
DUF1289	PF06945.17	Protein of unknown function (DUF1289)
BSD	PF03909.21	BSD domain
DUF603	PF04645.16	Protein of unknown function, DUF603
DUF1283	PF06932.15	Protein of unknown function (DUF1283)
DUF601	PF04642.16	Protein of unknown function, DUF601
DUF1284	PF06935.15	Protein of unknown function (DUF1284)
BSP	PF04450.16	Peptidase of plants and bacteria
BT1	PF03092.20	BT1 family
Phenol_Hydrox	PF02332.22	Methane/Phenol/Alkene Hydroxylase
DUF1270	PF06900.15	Protein of unknown function (DUF1270)
Ribosomal_S5_C	PF03719.19	Ribosomal protein S5, C-terminal domain
CFAP141	PF15104.10	Cilia- and flagella-associated protein 141
DUF1275	PF06912.15	Protein of unknown function (DUF1275)
Pectate_lyase22	PF14583.10	Oligogalacturonate lyase
DUF615	PF04751.18	Protein of unknown function (DUF615)
Arc	PF03869.18	Arc-like DNA binding domain
Arf	PF00025.25	ADP-ribosylation factor family
DUF1272	PF06906.15	Protein of unknown function (DUF1272)
PEARLI-4	PF05278.16	Arabidopsis phospholipase-like protein (PEARLI 4)
BBP2	PF07642.15	Putative beta-barrel porin-2, OmpL-like. bbp2
Arm	PF00514.27	Armadillo/beta-catenin-like repeat
BTP	PF05232.16	Chlorhexidine efflux transporter
VMAP-C	PF20028.3	vWA-MoxR associated protein C-terminal domain
NETI	PF14044.10	NETI protein
PAP_PilO	PF06864.16	Pilin accessory protein (PilO)
MDD_C	PF18376.5	Mevalonate 5-diphosphate decarboxylase C-terminal domain
Cren7	PF11520.12	Chromatin protein Cren7
BBS1	PF14779.10	Ciliary BBSome complex subunit 1
GRA6	PF05084.17	Granule antigen protein (GRA6)
Uso1_p115_C	PF04871.17	Uso1 / p115 like vesicle tethering protein, C terminal region
DUF1290	PF06947.16	Protein of unknown function (DUF1290)
DUF1292	PF06949.15	Protein of unknown function (DUF1292)
zf-RRPl_C4	PF17026.9	Putative ribonucleoprotein zinc-finger pf C4 type
DUF1294	PF06961.17	Protein of unknown function (DUF1294)
DUF1295	PF06966.16	Protein of unknown function (DUF1295)
GRAS	PF03514.18	GRAS domain family
GRDA	PF04723.18	Glycine reductase complex selenoprotein A
PP_kinase_N	PF13089.10	Polyphosphate kinase N-terminal domain
Ham1p_like	PF01725.20	Ham1 family
EcoRI	PF02963.20	Restriction endonuclease EcoRI
SUFU	PF05076.17	Suppressor of fused protein (SUFU)
TylF	PF05711.15	Macrocin-O-methyltransferase (TylF)
PP_kinase_C	PF13090.10	Polyphosphate kinase C-terminal domain 2
MctB	PF11382.12	Copper transport outer membrane protein, MctB
Se_S_carrier	PF11823.12	Putative Se/S carrier protein-like
GST_C	PF00043.29	Glutathione S-transferase, C-terminal domain
Putative_PNPOx	PF01243.24	Pyridoxamine 5'-phosphate oxidase
Ligase_CoA_2	PF19045.4	Ligase-CoA domain
AbrB-like	PF14250.10	AbrB-like transcriptional regulator
Orbi_VP3	PF01700.20	Orbivirus VP3 (T2) protein
CfAFP	PF05264.15	Choristoneura fumiferana antifreeze protein (CfAFP)
Orbi_VP4	PF05059.16	Orbivirus VP4 core protein
Hydrolase_like	PF13242.10	HAD-hyrolase-like
GST_N	PF02798.24	Glutathione S-transferase, N-terminal domain
TPR_MLP1_2	PF07926.16	TPR/MLP1/MLP2-like protein
Zn_ribbon_recom	PF13408.10	Recombinase zinc beta ribbon domain
Orbi_VP7	PF00897.21	Orbivirus inner capsid protein VP7
PaaA_PaaC	PF05138.16	Phenylacetic acid catabolic protein
GshA	PF08886.15	Glutamate-cysteine ligase
PK_C	PF02887.20	Pyruvate kinase, alpha/beta domain
AAA_PrkA	PF08298.15	PrkA AAA domain
zf-CCHC_5	PF14787.10	GAG-polyprotein viral zinc-finger
CO_dh	PF02552.20	CO dehydrogenase beta subunit/acetyl-CoA synthase epsilon subunit
zf-CCHC_3	PF13917.10	Zinc knuckle
Ubiq_cyt_C_chap	PF03981.16	Ubiquinol-cytochrome C chaperone
RsfS	PF02410.19	Ribosomal silencing factor during starvation
RNA_pol_Rpb1_1	PF04997.16	RNA polymerase Rpb1, domain 1
RNA_pol_Rpb1_3	PF04983.22	RNA polymerase Rpb1, domain 3
RNA_pol_Rpb1_2	PF00623.24	RNA polymerase Rpb1, domain 2
RNA_pol_Rpb1_5	PF04998.21	RNA polymerase Rpb1, domain 5
RNA_pol_Rpb1_4	PF05000.21	RNA polymerase Rpb1, domain 4
Adhesin_P1_N	PF18652.5	Adhesin P1 N-terminal domain
Phage_Gp23	PF10669.13	Protein gp23 (Bacteriophage A118)
DUF697	PF05128.16	Domain of unknown function (DUF697)
Pox_ser-thr_kin	PF05445.15	Poxvirus serine/threonine protein kinase
DUF692	PF05114.17	Protein of unknown function (DUF692)
Zn_dep_PLPC	PF00882.22	Zinc dependent phospholipase C
Pyrophosphatase	PF00719.23	Inorganic pyrophosphatase
TmcA_N	PF08351.15	tRNA(Met) cytidine acetyltransferase TmcA, N-terminal
Phage_Gp17	PF17549.6	Gene Product 17
Phage_Gp15	PF06854.15	Bacteriophage Gp15 protein
RRG7	PF10356.13	Required for respiratory growth protein 7
Sf6_terminase	PF20901.1	Bacteriophage Sf6, terminase small subunit-like
HIRAN	PF08797.15	HIRAN domain
DUF668	PF05003.16	Protein of unknown function (DUF668)
Mobilization_B	PF17511.6	Mobilization protein B
SapB_1	PF05184.19	Saposin-like type B, region 1
GlutR_dimer	PF00745.24	Glutamyl-tRNAGlu reductase, dimerisation domain
FAM199X	PF15814.9	Protein family FAM199X
RskA	PF10099.13	Anti-sigma-K factor rskA
DUF678	PF05077.16	Protein of unknown function (DUF678)
Salyut	PF19227.4	Salyut domain
DUF677	PF05055.16	Protein of unknown function (DUF677)
CRIC_ras_sig	PF10534.13	Connector enhancer of kinase suppressor of ras
DUF676	PF05057.18	Putative serine esterase (DUF676)
Mrr_cat_2	PF13156.10	Restriction endonuclease
PELOTA_1	PF15608.10	PELOTA RNA binding domain
Aminotran_1_2	PF00155.25	Aminotransferase class I and II
DUF648	PF04890.17	Family of unknown function (DUF648)
DUF643	PF04867.16	Protein of unknown function (DUF643)
DASH_Duo1	PF08651.14	DASH complex subunit Duo1
Atthog	PF18800.5	Attenuator of Hedgehog
MIT_C	PF16565.9	Phospholipase D-like domain at C-terminus of MIT
Allantoicase	PF03561.19	Allantoicase repeat
AdoHcyase_NAD	PF00670.25	S-adenosyl-L-homocysteine hydrolase, NAD binding domain
SMC_hinge	PF06470.17	SMC proteins Flexible Hinge Domain
DUF664	PF04978.16	Protein of unknown function (DUF664)
POTRA	PF07244.19	Surface antigen variable number repeat
Ubie_methyltran	PF01209.22	ubiE/COQ5 methyltransferase family
DUF659	PF04937.19	Protein of unknown function (DUF 659)
CAP	PF00188.30	Cysteine-rich secretory protein family
DUF658	PF04936.16	Protein of unknown function (DUF658)
DUF655	PF04919.16	Protein of unknown function (DUF655)
RsmJ	PF04378.17	Ribosomal RNA large subunit methyltransferase D, RlmJ
TFIID_30kDa	PF03540.17	Transcription initiation factor TFIID 23-30kDa subunit
TFIID-31kDa	PF02291.19	Transcription initiation factor IID, 31kD subunit
PLDc	PF00614.26	Phospholipase D Active site motif
SrpI-like	PF19307.3	Type 2A encapsulin shell protein SrpI-like
GspH	PF12019.12	Type II transport protein GspH
DUF630	PF04783.16	Protein of unknown function (DUF630)
Alginate_exp	PF13372.10	Alginate export
DUF627	PF04781.16	Protein of unknown function (DUF627)
DUF624	PF04854.18	Protein of unknown function, DUF624
CBS	PF00571.32	CBS domain
Rib_5-P_isom_A	PF06026.18	Ribose 5-phosphate isomerase A (phosphoriboisomerase A)
YgbB	PF02542.20	YgbB family
CCG	PF02754.20	Cysteine-rich domain
ArsP_1	PF03773.17	Predicted permease
DUF642	PF04862.16	Protein of unknown function (DUF642)
DUF641	PF04859.16	Plant protein of unknown function (DUF641)
Prefoldin	PF02996.21	Prefoldin subunit
DUF637	PF04830.17	Possible hemagglutinin (DUF637)
CIS_TMP	PF19268.3	Contractile injection system tape measure protein
Branch_AA_trans	PF05525.17	Branched-chain amino acid transport protein
RRP7	PF12923.11	Ribosomal RNA-processing protein 7 (RRP7) C-terminal domain
DNA_gyraseB	PF00204.29	DNA gyrase B
LRR_8	PF13855.10	Leucine rich repeat
HerA_C	PF05872.16	Helicase HerA-like C-terminal
LRR_9	PF14580.10	Leucine-rich repeat
LRR_4	PF12799.11	Leucine Rich repeats (2 copies)
LRR_6	PF13516.10	Leucine Rich repeat
LRR_5	PF13306.10	BspA type Leucine rich repeat region (6 copies)
ACAS_N	PF16177.9	Acetyl-coenzyme A synthetase N-terminus
MdcE	PF06833.15	Malonate decarboxylase gamma subunit (MdcE)
MdcG	PF10620.13	Phosphoribosyl-dephospho-CoA transferase MdcG C-terminal domain
NUDIX-like	PF09296.15	NADH pyrophosphatase-like rudimentary NUDIX domain
TFIIS_C	PF01096.22	Transcription factor S-II (TFIIS)
SUR7	PF06687.16	SUR7/PalI family
HBS1_N	PF08938.14	HBS1 N-terminus
TetR_C_5-like	PF21256.1	Tetracyclin repressor-like, C-terminal domain
TFIIS_M	PF07500.18	Transcription factor S-II (TFIIS), central domain
DHODB_Fe-S_bind	PF10418.13	Iron-sulfur cluster binding domain of dihydroorotate dehydrogenase B
HAT1_C_fung	PF21184.1	Fungal HAT1, C-terminal
YggL_50S_bp	PF04320.18	YggL 50S ribosome-binding protein
VPS28	PF03997.16	VPS28 protein
GTP_EFTU	PF00009.31	Elongation factor Tu GTP binding domain
IU_nuc_hydro	PF01156.23	Inosine-uridine preferring nucleoside hydrolase
DUF2715	PF10895.12	Domain of unknown function (DUF2715)
DUF2710	PF10921.12	Protein of unknown function (DUF2710)
MqsA_antitoxin	PF15731.9	Antitoxin component of bacterial toxin-antitoxin system, MqsA
PapC_C	PF13953.10	PapC C-terminal domain
SAM_LFY	PF01698.20	Floricaula / Leafy protein SAM domain
LRR_1	PF00560.37	Leucine Rich Repeat
BCCT	PF02028.21	BCCT, betaine/carnitine/choline family transporter
RE_Eco47II	PF09553.14	Eco47II restriction endonuclease
DUF2703	PF10865.12	Domain of unknown function (DUF2703)
DUF2705	PF10920.12	Protein of unknown function (DUF2705)
PapC_N	PF13954.10	PapC N-terminal domain
DUF2701	PF10857.12	Protein of unknown function (DUF2701)
RNAse_A_bac	PF18431.5	Bacterial CdiA-CT RNAse A domain
Pmp3	PF01679.21	Proteolipid membrane potential modulator
Bactofilin	PF04519.17	Polymer-forming cytoskeletal
DUF2730	PF10805.12	Protein of unknown function (DUF2730)
Cytochrom_B559	PF00283.23	Cytochrome b559, alpha (gene psbE) and beta (gene psbF)subunits
DUF1404	PF07185.15	Protein of unknown function (DUF1404)
SGSH_C	PF16347.9	N-sulphoglucosamine sulphohydrolase, C-terminal
DUF2732	PF10809.12	Protein of unknown function (DUF2732)
DUF1400	PF07176.15	Alpha/beta hydrolase of unknown function (DUF1400)
DUF1403	PF07183.15	Protein of unknown function (DUF1403)
Mob_Pre	PF01076.23	Plasmid recombination enzyme
CIF	PF16374.9	Cycle inhibiting factor (CIF)
WaaY	PF06176.15	Lipopolysaccharide core biosynthesis protein (WaaY)
Gp_dh_N	PF00044.28	Glyceraldehyde 3-phosphate dehydrogenase, NAD binding domain
Cytochrom_B561	PF03188.20	Eukaryotic cytochrome b561
DUF2726	PF10881.12	Protein of unknown function (DUF2726)
DUF2721	PF11026.12	Protein of unknown function (DUF2721)
Cytochrom_B562	PF07361.15	Cytochrome b562
LacI	PF00356.25	Bacterial regulatory proteins, lacI family
Amdase	PF17645.5	Arylmalonate decarboxylase
Methyltransf_30	PF05430.15	S-adenosyl-L-methionine-dependent methyltransferase
Ppx-GppA_III	PF21447.1	Ppx/GppA phosphatase, domain III
HIPIP	PF01355.21	High potential iron-sulfur protein
DUF2750	PF11042.12	Protein of unknown function (DUF2750)
DUF2752	PF10825.12	Protein of unknown function (DUF2752)
DUF1421	PF07223.15	UBA-like domain (DUF1421)
Methyltransf_28	PF02636.21	Putative S-adenosyl-L-methionine-dependent methyltransferase
Top1B_N_bact	PF21338.1	Bacterial DNA topoisomerase IB, N-terminal domain
Methyltransf_29	PF03141.20	Putative S-adenosyl-L-methionine-dependent methyltransferase
Methyltransf_24	PF13578.10	Methyltransferase domain
DUF1427	PF07235.15	Protein of unknown function (DUF1427)
RRP36	PF06102.16	rRNA biogenesis protein RRP36
Methyltransf_25	PF13649.10	Methyltransferase domain
DUF2754	PF10953.12	Protein of unknown function (DUF2754)
Gp_dh_C	PF02800.24	Glyceraldehyde 3-phosphate dehydrogenase, C-terminal domain
Methyltransf_20	PF12147.12	Putative methyltransferase
DUF1422	PF07226.15	Protein of unknown function (DUF1422)
Methyltransf_21	PF05050.16	Methyltransferase FkbM domain
Methyltransf_22	PF13383.10	Methyltransferase domain
Orexin	PF02072.19	Prepro-orexin
DUF1425	PF07233.16	Protein of unknown function (DUF1425)
DUF2755	PF10954.12	Protein of unknown function (DUF2755)
Methyltransf_23	PF13489.10	Methyltransferase domain
CKI	PF17500.6	Colicin-K immunity
BCHF	PF07284.15	2-vinyl bacteriochlorophyllide hydratase (BCHF)
DUF1408	PF07193.15	Protein of unknown function (DUF1408)
DIM1	PF02966.20	Mitosis protein DIM1
Phage_rep_O	PF04492.17	Bacteriophage replication protein O
Stealth_CR1	PF17101.9	Stealth protein CR1, conserved region 1
Adeno_E3_CR2	PF02439.19	Adenovirus E3 region protein CR2
DUF1416	PF07210.16	Protein of unknown function (DUF1416)
DUF2746	PF10874.12	Protein of unknown function (DUF2746)
DUF1415	PF07209.16	Protein of unknown function (DUF1415)
EmrE	PF13536.10	Putative multidrug resistance efflux transporter
DUF1418	PF07214.16	Protein of unknown function (DUF1418)
DUF2749	PF10907.12	Protein of unknown function (DUF2749)
Methyltransf_31	PF13847.10	Methyltransferase domain
DUF1411	PF07199.15	Protein of unknown function (DUF1411)
DUF2742	PF10888.12	Protein of unknown function (DUF2742)
Methyltransf_32	PF13679.10	Methyltransferase domain
DUF1414	PF07208.15	Protein of unknown function (DUF1414)
Methyltransf_33	PF10017.13	Histidine-specific methyltransferase, SAM-dependent
DUF2744	PF10910.12	Protein of unknown function (DUF2744)
Stealth_CR3	PF17102.9	Stealth protein CR3, conserved region 3
SBP_bac_8	PF13416.10	Bacterial extracellular solute-binding protein
SBP_bac_6	PF13343.10	Bacterial extracellular solute-binding protein
SBP_bac_5	PF00496.26	Bacterial extracellular solute-binding proteins, family 5 Middle
SBP_bac_3	PF00497.24	Bacterial extracellular solute-binding proteins, family 3
HIP1_clath_bdg	PF16515.9	Clathrin-binding domain of Huntingtin-interacting protein 1
SBP_bac_1	PF01547.29	Bacterial extracellular solute-binding protein
Cas_CT1975	PF09344.14	CT1975-like protein
CM2	PF03021.18	Influenza C virus M2 protein
CLZ	PF16526.9	C-terminal leucine zipper domain of cyclic nucleotide-gated channels
DUF1440	PF07274.16	Protein of unknown function (DUF1440)
Qn_am_d_aIII	PF09099.14	Quinohemoprotein amine dehydrogenase, alpha subunit domain III
DUF2774	PF11242.12	Protein of unknown function (DUF2774)
DUF1442	PF07279.15	Protein of unknown function (DUF1442)
Beta-Casp	PF10996.12	Beta-Casp domain
ATP-synt	PF00231.23	ATP synthase
DUF2779	PF11074.12	Domain of unknown function(DUF2779)
Nitr_red_bet_C	PF14711.10	Respiratory nitrate reductase beta C-terminal
CMD	PF02627.24	Carboxymuconolactone decarboxylase family
JIP_LZII	PF16471.9	JNK-interacting protein leucine zipper II
KhpA-B_KH	PF13083.10	KhpA/KhpB, KH domain
DUF1444	PF07285.15	Protein of unknown function (DUF1444)
DUF2777	PF10949.12	Protein of unknown function (DUF2777)
Linocin_M18	PF04454.16	Encapsulating protein for peroxidase
DUF2768	PF10966.12	Protein of unknown function (DUF2768)
Oxidored_q3	PF00499.24	NADH-ubiquinone/plastoquinone oxidoreductase chain 6
Oxidored_q2	PF00420.28	NADH-ubiquinone/plastoquinone oxidoreductase chain 4L
DUF1439	PF07273.16	Protein of unknown function (DUF1439)
Oxidored_q4	PF00507.23	NADH-ubiquinone/plastoquinone oxidoreductase, chain 3
DUF1433	PF07252.15	Protein of unknown function (DUF1433)
PRiA4_ORF3	PF07929.15	Plasmid pRiA4b ORF-3-like protein
DUF2766	PF10964.12	Protein of unknown function (DUF2766)
Muted	PF14942.10	Organelle biogenesis, Muted-like protein
Oxidored_q6	PF01058.26	NADH ubiquinone oxidoreductase, 20 Kd subunit
4HFCP_synth	PF04476.17	4-HFC-P synthase
LepB_N	PF18640.5	LepB N-terminal domain
Latarcin	PF10279.13	Latarcin precursor
DIOX_N	PF14226.10	non-haem dioxygenase in morphine synthesis N-terminal
Sulfotransfer_4	PF17784.5	Sulfotransferase domain
Sulfotransfer_3	PF13469.10	Sulfotransferase family
DUF1462	PF07315.15	Protein of unknown function (DUF1462)
Sulfotransfer_2	PF03567.18	Sulfotransferase family
DUF1465	PF07323.16	Protein of unknown function (DUF1465)
LolA_like	PF17131.8	Outer membrane lipoprotein-sorting protein
Sulfotransfer_1	PF00685.31	Sulfotransferase domain
DUF2795	PF11387.12	Protein of unknown function (DUF2795)
DUF1461	PF07314.15	Protein of unknown function (DUF1461)
Auto_anti-p27	PF06677.16	Sjogren's syndrome/scleroderma autoantigen 1 (Autoantigen p27)
AICARFT_IMPCHas	PF01808.22	AICARFT/IMPCHase bienzyme
DUF2798	PF11391.12	Protein of unknown function (DUF2798)
DUF1467	PF07330.16	Protein of unknown function (DUF1467)
DUF2797	PF10977.12	Protein of unknown function (DUF2797)
YgjK_N	PF21152.1	Glucosidase YgjK, N-terminal
Bmp	PF02608.18	ABC transporter substrate-binding protein PnrA-like
COR	PF16095.9	C-terminal of Roc, COR, domain
MalF_P2	PF14785.10	Maltose transport system permease protein MalF P2 domain
DUF2783	PF10932.12	Protein of unknown function (DUF2783)
HypF_C	PF17788.5	HypF Kae1-like domain
DUF1451	PF07295.15	Zinc-ribbon containing domain
DUF2782	PF11191.12	Protein of unknown function (DUF2782)
BCL9	PF11502.12	B-cell lymphoma 9 protein
DUF1454	PF07305.16	Protein of unknown function (DUF1454)
DUF2785	PF10978.12	Protein of unknown function (DUF2785)
DUF1453	PF07301.15	CcdC protein
DUF2784	PF10861.12	Protein of Unknown function (DUF2784)
DUF1450	PF07293.15	Protein of unknown function (DUF1450)
DUF2786	PF10979.12	Protein of unknown function (DUF2786)
DUF2789	PF10982.12	Protein of unknown function (DUF2789)
Ins134_P3_kin	PF05770.15	Inositol 1,3,4-trisphosphate 5/6-kinase ATP-grasp domain
CPT	PF07931.16	Chloramphenicol phosphotransferase-like protein
MdoG	PF04349.16	Periplasmic glucan biosynthesis protein, MdoG
DUF1485	PF07364.16	Metallopeptidase family M81
DUF1484	PF07363.15	Protein of unknown function (DUF1484)
DUF1487	PF07368.15	Protein of unknown function (DUF1487)
Vps52_CC	PF04129.16	Vps52/Sac2 family, coiled-coil
BCLP	PF12304.12	Beta-casein like protein
Carboxyl_trans	PF01039.26	Carboxyl transferase domain
Gta3	PF20978.1	Glutamyl-tRNA amidotransferase complex subunit Gta3
DUF1488	PF07369.15	Protein of unknown function (DUF1488)
EnY2	PF10163.13	Transcription factor e(y)2
Polysacc_synt_C	PF14667.10	Polysaccharide biosynthesis C-terminal domain
Pro_CA	PF00484.23	Carbonic anhydrase
CRA	PF06589.15	Circumsporozoite-related antigen (CRA)
GSP_synth	PF03738.18	Glutathionylspermidine synthase preATP-grasp
Polysacc_synt_3	PF13440.10	Polysaccharide biosynthesis protein
Polysacc_synt_2	PF02719.19	Polysaccharide biosynthesis protein
DUF1478	PF07349.15	Protein of unknown function (DUF1478)
Caskin-tail	PF16632.9	C-terminal region of Caskin
POR_N	PF01855.23	Pyruvate flavodoxin/ferredoxin oxidoreductase, thiamine diP-bdg
CSD	PF00313.26	'Cold-shock' DNA-binding domain
Ldh_2	PF02615.18	Malate/L-lactate dehydrogenase
RecR_HhH	PF21176.1	RecR, helix-hairpin-helix
ATPase_gene1	PF09527.14	Putative F0F1-ATPase subunit Ca2+/Mg2+ transporter
PknG_TPR	PF16918.9	Protein kinase G tetratricopeptide repeat
LamB	PF02264.19	LamB porin
DUF1495	PF07381.15	Winged helix DNA-binding domain (DUF1495)
EVI2A	PF05399.15	Ectropic viral integration site 2A protein (EVI2A)
DUF1492	PF07374.15	Protein of unknown function (DUF1492)
DUF1491	PF07372.16	Protein of unknown function (DUF1491)
DUF1493	PF07377.16	Protein of unknown function (DUF1493)
CTI	PF06934.15	Fatty acid cis/trans isomerase (CTI)
Filamin	PF00630.23	Filamin/ABP280 repeat
DksA_CC	PF21157.1	DnaK suppressor protein DksA, coiled-coil domain
DUF1499	PF07386.15	Protein of unknown function (DUF1499)
DMT_6	PF04342.16	Putative member of DMT superfamily (DUF486)
HIG_1_N	PF04588.17	Hypoxia induced protein conserved region
LapA	PF20579.2	LapA domain
Rol_Rep_N	PF18106.5	Rolling Circle replication initiation protein N-terminal domain
SSL_N	PF20067.3	Strictosidine synthase-like, N-terminal
Nre_C	PF04895.16	Archaeal Nre, C-terminal
MMTV_SAg	PF01054.21	Mouse mammary tumour virus superantigen
MCC_alpha_BT	PF21139.1	Methylcrotonyl-CoA carboxylase, alpha-subunit, BT domain
RtcB	PF01139.21	tRNA-splicing ligase RtcB
DUF730	PF05325.15	Protein of unknown function (DUF730)
NAD_binding_2	PF03446.19	NAD binding domain of 6-phosphogluconate dehydrogenase
NAD_binding_3	PF03447.20	Homoserine dehydrogenase, NAD binding domain
NAD_binding_1	PF00175.25	Oxidoreductase NAD-binding domain
NAD_binding_6	PF08030.16	Ferric reductase NAD binding domain
NAD_binding_7	PF13241.10	Putative NAD(P)-binding
NAD_binding_4	PF07993.16	Male sterility protein
NAD_binding_5	PF07994.16	Myo-inositol-1-phosphate synthase
DUF726	PF05277.16	Protein of unknown function (DUF726)
NAD_binding_8	PF13450.10	NAD(P)-binding Rossmann-like domain
CUE	PF02845.20	CUE domain
DUF724	PF05266.18	Protein of unknown function (DUF724)
NAD_binding_9	PF13454.10	FAD-NAD(P)-binding
DUF723	PF05265.17	Protein of unknown function (DUF723)
RtcR	PF06956.15	Regulator of RNA terminal phosphate cyclase
PaRep2b	PF07775.15	PaRep2b protein
CFSR	PF19079.4	Collagen-flanked surface repeat
Trep_dent_lipo	PF09710.14	Treponema clustered lipoprotein (Trep_dent_lipo)
RNA_pol_Rpb2_6	PF00562.32	RNA polymerase Rpb2, domain 6
ELYS	PF13934.10	Nuclear pore complex assembly
PurT_C	PF21244.1	PurT, C-terminal
RNA_pol_Rpb2_7	PF04560.24	RNA polymerase Rpb2, domain 7
CUT	PF02376.19	CUT domain
TANGO2	PF05742.16	Transport and Golgi organisation 2
DUF1390	PF07150.15	Protein of unknown function (DUF1390)
DUF736	PF05284.16	Protein of unknown function (DUF736)
tRNA_anti-like	PF12869.11	tRNA_anti-like
DUF732	PF05305.18	Protein of unknown function (DUF732)
RNA_pol_Rpb2_2	PF04561.18	RNA polymerase Rpb2, domain 2
RNA_pol_Rpb2_1	PF04563.19	RNA polymerase beta subunit
RNA_pol_Rpb2_4	PF04566.17	RNA polymerase Rpb2, domain 4
RNA_pol_Rpb2_3	PF04565.20	RNA polymerase Rpb2, domain 3
DUF739	PF05339.15	Protein of unknown function (DUF739)
CBM65_1	PF18259.5	Carbohydrate binding module 65 domain 1
Fer4_10	PF13237.10	4Fe-4S dicluster domain
DUF705	PF05152.16	Protein of unknown function (DUF705)
GSDH	PF07995.15	Glucose / Sorbosone dehydrogenase
Fer4_12	PF13353.10	4Fe-4S single cluster domain
Fer4_11	PF13247.10	4Fe-4S dicluster domain
Swi5	PF07061.15	Swi5
MCRA	PF06100.15	MCRA family
FGAR-AT_linker	PF18072.5	Formylglycinamide ribonucleotide amidotransferase linker domain
Lumazine_bd_2	PF12893.11	Putative lumazine-binding
Form_Nir_trans	PF01226.21	Formate/nitrite transporter
Mu-like_gpT	PF10124.13	Mu-like prophage major head subunit gpT
Sec62	PF03839.20	Translocation protein Sec62
DUF716	PF04819.16	Family of unknown function (DUF716)
3D	PF06725.15	3D domain
DUF713	PF05218.18	Protein of unknown function (DUF713)
DUF711	PF05167.16	Uncharacterised ACR (DUF711)
3H	PF02829.18	3H domain
ERCC3_RAD25_C	PF16203.9	ERCC3/RAD25/XPB C-terminal helicase
GalKase_gal_bdg	PF10509.13	Galactokinase galactose-binding signature
Beta-APP	PF03494.17	Beta-amyloid peptide (beta-APP)
Spc29	PF17082.9	Spindle Pole Component 29
DEAD_assoc	PF08494.15	DEAD/H associated
Spc24	PF08286.15	Spc24 subunit of Ndc80
IL28A	PF15177.10	Interleukin-28A
FGE-sulfatase	PF03781.20	Sulfatase-modifying factor enzyme 1
Gly_acyl_tr_C	PF08444.14	Aralkyl acyl-CoA:amino acid N-acyltransferase, C-terminal region
Ser_hydrolase	PF06821.17	Serine hydrolase
Toprim_C_rpt	PF13368.10	Topoisomerase C-terminal repeat
Malate_DH	PF12434.12	Malate dehydrogenase enzyme
CZB	PF13682.10	Chemoreceptor zinc-binding domain
Lip_A_acyltrans	PF03279.17	Bacterial lipid A biosynthesis acyltransferase
COMMD9_N	PF20923.1	COMMD9, N-terminal domain
Sec2p	PF06428.15	GDP/GTP exchange factor Sec2p
zf_Rg	PF17915.5	Reverse gyrase zinc finger
PKcGMP_CC	PF16808.9	Coiled-coil N-terminus of cGMP-dependent protein kinase
Hydant_A_N	PF05378.17	Hydantoinase/oxoprolinase N-terminal region
Beta_helix	PF13229.10	Right handed beta helix region
Aconitase_C	PF00694.23	Aconitase C-terminal domain
Ac76	PF05814.15	Orf76 (Ac76)
STAT_int	PF02865.21	STAT protein, protein interaction domain
YvbH_ext	PF11724.12	YvbH-like oligomerisation region
SAM_HAT_N	PF01887.20	SAM hydroxide adenosyltransferase N-terminal domain
Hydant_A_C	PF19278.3	Hydantoinase/oxoprolinase C-terminal domain
TilS_C	PF11734.12	TilS substrate C-terminal domain
EutN_CcmL	PF03319.17	Ethanolamine utilisation protein EutN/carboxysome
Tmpp129	PF10272.13	Putative transmembrane protein precursor
Cytochrome_P460	PF16694.9	Cytochrome P460
Lentiviral_Tat	PF02998.18	Lentiviral Tat protein
ISOA1-3_C	PF21156.1	Isoamylase 1-3, C-terminal
EMC6	PF07019.16	EMC6
Glyco_trans_4_2	PF13477.10	Glycosyl transferase 4-like
Glyco_trans_4_4	PF13579.10	Glycosyl transferase 4-like domain
Glyco_trans_4_3	PF12000.12	Glycosyl transferase family 4 group
Glyco_trans_4_5	PF16994.9	Glycosyl-transferase family 4
Sec20	PF03908.17	Sec20
CBD_PlyG	PF12123.12	PlyG Cell wall binding domain
Cytochrom_c3_2	PF14537.10	Cytochrome c3
Pur_DNA_glyco	PF02245.20	Methylpurine-DNA glycosylase (MPG)
Mis14	PF08641.16	Kinetochore protein Mis14 like
Mis12	PF05859.16	Mis12 protein
APG6_N	PF17675.5	Apg6 coiled-coil region
PYNP_C	PF07831.17	Pyrimidine nucleoside phosphorylase C-terminal domain
RICTOR_V	PF14668.10	Rapamycin-insensitive companion of mTOR, domain 5
PMI_typeI_hel	PF20512.2	Phosphomannose isomerase type I, helical insertion domain
FeoB_N	PF02421.22	Ferrous iron transport protein B
Sec3_CC	PF09763.13	Exocyst complex component Sec3, coiled-coil
HflK_N	PF12221.12	Bacterial membrane protein N terminal
WEMBL	PF05701.15	Weak chloroplast movement under blue light
FeoB_C	PF07664.16	Ferrous iron transport protein B C terminus
hSH3	PF14603.10	Helically-extended SH3 domain
UvrC_RNaseH_dom	PF08459.15	UvrC RNAse H endonuclease domain
PMBR	PF09373.14	Pseudomurein-binding repeat
Peptidase_M61_N	PF17899.5	Peptidase M61 N-terminal domain
Guanylate_kin	PF00625.25	Guanylate kinase
SAM_HAT_C	PF20257.2	SAM hydroxide adenosyltransferase C-terminal domain
CEP104_ZnF	PF21039.1	Centrosomal protein CEP104, ZnF
MAP65_ASE1	PF03999.16	Microtubule associated protein (MAP65/ASE1 family)
DUF1846_C	PF20921.1	Domain of unknown function DUF1846, C-terminal
PMEI	PF04043.19	Plant invertase/pectin methylesterase inhibitor
SbcC_Walker_B	PF13558.10	SbcC/RAD50-like, Walker B motif
Nup54	PF13874.10	Nucleoporin complex subunit 54
DOPA_dioxygen	PF08883.15	Dopa 4,5-dioxygenase family
DUF790	PF05626.15	Protein of unknown function (DUF790)
UCR_UQCRX_QCR9	PF05365.16	Ubiquinol-cytochrome C reductase, UQCRX/QCR9 like
EMG1	PF03587.18	EMG1/NEP1 methyltransferase
Metallophos	PF00149.32	Calcineurin-like phosphoesterase
GlnD_UR_UTase	PF08335.15	GlnD PII-uridylyltransferase
Queuosine_synth	PF02547.19	Queuosine biosynthesis protein
Methyltransf_PK	PF05891.16	AdoMet dependent proline di-methyltransferase
tRNA_lig_kinase	PF08303.15	tRNA ligase kinase domain
ChaB	PF06150.16	ChaB
DAD	PF02109.20	DAD family
DAC	PF02457.20	DisA bacterial checkpoint controller nucleotide-binding
ChaC	PF04752.16	ChaC-like protein
Conotoxin	PF02950.21	Conotoxin
DUF2207_C	PF20990.1	Predicted membrane protein (DUF2207) C-terminal domain
DAO	PF01266.28	FAD dependent oxidoreductase
NhaB	PF06450.16	Bacterial Na+/H+ antiporter B (NhaB)
ATP-gua_Ptrans	PF00217.23	ATP:guanido phosphotransferase, C-terminal catalytic domain
RepB_primase	PF16793.9	RepB DNA-primase from phage plasmid
DUF772	PF05598.15	Transposase domain (DUF772)
WIYLD	PF10440.13	Ubiquitin-binding WIYLD domain
CbiG_mid	PF11761.12	Cobalamin biosynthesis central region
Porin_4	PF13609.10	Gram-negative porin
MeaB	PF03308.20	Methylmalonyl Co-A mutase-associated GTPase MeaB
Porin_1	PF00267.25	Gram-negative porin
Caa3_CtaG	PF09678.14	Cytochrome c oxidase caa3 assembly factor (Caa3_CtaG)
Porin_2	PF02530.18	Porin subfamily
eIF2A	PF08662.15	Eukaryotic translation initiation factor eIF2A
DCD	PF06559.15	2'-deoxycytidine 5'-triphosphate deaminase (DCD)
Cad	PF03596.17	Cadmium resistance transporter
DUF780	PF05611.15	Caenorhabditis elegans protein of unknown function (DUF780)
DUF779	PF05610.15	Protein of unknown function (DUF779)
RHD3_GTPase	PF05879.16	Root hair defective 3 GTP-binding protein (RHD3) GTPase domain
DUF751	PF05421.15	Protein of unknown function (DUF751)
FPN1	PF06963.16	Ferroportin1 (FPN1)
DUF748	PF05359.15	Domain of Unknown Function (DUF748)
DDR	PF08841.14	Diol dehydratase reactivase ATPase-like domain
DUF746	PF05344.15	Domain of Unknown Function (DUF746)
DUF745	PF05335.17	Protein of unknown function (DUF745)
DUF742	PF05331.15	Protein of unknown function (DUF742)
UvrD_C_2	PF13538.10	UvrD-like helicase C-terminal domain
Phage_spike	PF18715.5	Phage spike trimer
DED	PF01335.25	Death effector domain
CheC	PF04509.16	CheC-like family
CheD	PF03975.17	CheD chemotactic sensory transduction
eIF3g	PF12353.12	Eukaryotic translation initiation factor 3 subunit G
YhdB	PF14148.10	YhdB-like protein
DUF763	PF05559.15	Protein of unknown function (DUF763)
DUF760	PF05542.15	Protein of unknown function (DUF760)
HOASN	PF14515.10	Haem-oxygenase-associated N-terminal helices
DEP	PF00610.25	Domain found in Dishevelled, Egl-10, and Pleckstrin (DEP)
mRNA_decap_C	PF16741.9	mRNA-decapping enzyme C-terminus
CheR	PF01739.22	CheR methyltransferase, SAM binding domain
DUF758	PF05527.15	Domain of unknown function (DUF758)
CheW	PF01584.23	CheW-like domain
CheX	PF13690.10	Chemotaxis phosphatase CheX
CheZ	PF04344.17	Chemotaxis phosphatase, CheZ
GtrA	PF04138.18	GtrA-like protein
Arteri_Gl	PF00951.22	Arterivirus GL envelope glycoprotein
DUF2809	PF10990.12	Protein of unknown function (DUF2809)
PCuAC	PF04314.17	Copper chaperone PCu(A)C
DUF2808	PF10989.12	Protein of unknown function (DUF2808)
Exonuc_VII_L	PF02601.19	Exonuclease VII, large subunit
DUF2807	PF10988.12	Putative auto-transporter adhesin, head GIN domain
Exonuc_VII_S	PF02609.20	Exonuclease VII small subunit
DFP	PF04127.19	DNA / pantothenate metabolism flavoprotein
nec1	PF10379.13	Virulence protein nec1
DUF2813	PF11398.12	Protein of unknown function (DUF2813)
DUF2812	PF11193.12	Protein of unknown function (DUF2812)
DUF150_C	PF17384.6	RimP C-terminal SH3 domain
Urocanase_C	PF17392.6	Urocanase C-terminal domain
DUF2811	PF10929.12	Protein of unknown function (DUF2811)
DUF2810	PF10928.12	Protein of unknown function (DUF2810)
DGC	PF08859.15	DGC domain
Med3	PF11593.12	Mediator complex subunit 3 fungal
AD	PF09793.13	Anticodon-binding domain
Omptin	PF01278.24	Omptin family
YhfC	PF10086.13	YhfC intramembrane metalloprotease
Med8	PF10232.13	Mediator of RNA polymerase II transcription complex subunit 8
UvrD_C	PF13361.10	UvrD-like helicase C-terminal domain
Chorion_1	PF01723.20	Chorion protein
Med9	PF07544.17	RNA polymerase II transcription mediator complex subunit 9
Med4	PF10018.13	Vitamin-D-receptor interacting Mediator subunit 4
Kinase-like	PF14531.10	Kinase-like
Med7	PF05983.15	MED7 protein
B5	PF03484.19	tRNA synthetase B5 domain
Adeno_IVa2	PF02456.19	Adenovirus IVa2 protein
Voltage_CLC	PF00654.24	Voltage gated chloride channel
DUF2802	PF10975.12	Protein of unknown function (DUF2802)
DUF2804	PF10974.12	Protein of unknown function (DUF2804)
Na_Pi_cotrans	PF02690.19	Na+/Pi-cotransporter
YhfH	PF14149.10	YhfH-like protein
DUF2800	PF10926.12	Protein of unknown function (DUF2800)
DHC	PF09626.14	Dihaem cytochrome c
DHH	PF01368.24	DHH family
DUF2827	PF10933.12	Protein of unknown function (DUF2827)
QSOX_Trx1	PF18108.5	QSOX Trx-like domain
SpaA_2	PF19403.3	Prealbumin-like fold domain
DUF397	PF04149.16	Domain of unknown function (DUF397)
C4	PF01413.23	C-terminal tandem repeated domain in type 4 procollagen
YGGT	PF02325.21	YGGT family
GYF_2	PF14237.10	GYF domain 2
DUF2835	PF11197.12	Protein of unknown function (DUF2835)
DUF2834	PF11196.12	Protein of unknown function DUF2834
E3_binding	PF02817.21	e3 binding domain
Ead_Ea22	PF13935.10	Ead/Ea22-like protein
DUF1501	PF07394.16	Protein of unknown function (DUF1501)
DUF2817	PF10994.12	Protein of unknown function (DUF2817)
DIL	PF01843.23	DIL domain
DUF2818	PF10993.12	Protein of unknown function (DUF2818)
DIM	PF08194.16	DIM protein
Filo_VP35	PF02097.19	Filoviridae VP35
Pur_ac_phosph_N	PF16656.9	Purple acid Phosphatase, N-terminal domain
Ac45-VOA1_TM	PF20520.2	V0 complex accessory subunit Ac45/VOA1 transmembrane domain
CS	PF04969.20	CS domain
TIM21	PF08294.15	TIM21
MOFRL	PF05161.17	MOFRL family
Tyrosinase	PF00264.24	Common central domain of tyrosinase
YhhN	PF07947.18	YhhN family
Mei5	PF10376.13	Double-strand recombination repair protein
Hormone_3	PF00159.22	Pancreatic hormone peptide
ChlI	PF13541.10	Subunit ChlI of Mg-chelatase
AbfB	PF05270.17	Alpha-L-arabinofuranosidase B (ABFB) domain
DUF2849	PF11011.12	Protein of unknown function (DUF2849)
HATPase_c	PF02518.30	Histidine kinase-, DNA gyrase B-, and HSP90-like ATPase
DUF378	PF04070.16	Domain of unknown function (DUF378)
SpeFL	PF10940.12	Leader peptide SpeFL
DP	PF08781.14	Transcription factor DP
DUF374	PF04028.17	Domain of unknown function (DUF374)
DUF373	PF04123.17	Domain of unknown function (DUF373)
GT87	PF09594.14	Glycosyltransferase family 87
Hormone_1	PF00103.24	Somatotropin hormone family
Hormone_2	PF00123.24	Peptide hormone
DS	PF01916.21	Deoxyhypusine synthase
E7	PF00527.22	E7 protein, Early protein
DUF2857	PF11198.12	Protein of unknown function (DUF2857)
DUF1525	PF07511.15	Protein of unknown function (DUF1525)
DUF2859	PF11072.12	Protein of unknown function (DUF2859)
CyanoTRADDas_TM	PF20712.1	Cyanobacterial TRADD-N associated 2-Transmembrane domain
DUF2853	PF11015.12	Protein of unknown function (DUF2853)
DUF1521	PF07481.15	Domain of Unknown Function (DUF1521)
DUF2852	PF11014.12	Protein of unknown function (DUF2852)
DUF1524	PF07510.15	Protein of unknown function (DUF1524)
DUF2855	PF11017.12	Protein of unknown function (DUF2855)
DUF1523	PF07509.15	Protein of unknown function (DUF1523)
DUF2854	PF11016.12	Protein of unknown function (DUF2854)
zf-C4H2	PF10146.13	Zinc finger-containing protein
DUF1508	PF07411.16	Domain of unknown function (DUF1508)
DUF389	PF04087.18	Domain of unknown function (DUF389)
Phageshock_PspD	PF09584.14	Phage shock protein PspD (Phageshock_PspD)
DUF386	PF04074.16	YhcH/YjgK/YiaL
Apolipoprotein	PF01442.22	Apolipoprotein A1/A4/E domain
DUF384	PF04064.17	Domain of unknown function (DUF384)
ER	PF01133.21	Enhancer of rudimentary
ET	PF01684.20	ET module
DUF2840	PF11000.12	Protein of unknown function (DUF2840)
A2M_recep	PF07677.18	A-macroglobulin receptor binding domain
DUF1515	PF07439.15	Protein of unknown function (DUF1515)
DUF2846	PF11008.12	Protein of unknown function (DUF2846)
S_100	PF01023.23	S-100/ICaBP type calcium binding domain
DUF2845	PF11006.12	Protein of unknown function (DUF2845)
DUF1517	PF07466.15	Protein of unknown function (DUF1517)
DUF2848	PF11010.12	Protein of unknown function (DUF2848)
DUF1516	PF07457.15	Protein of unknown function (DUF1516)
DUF2842	PF11003.12	Protein of unknown function (DUF2842)
DUF1510	PF07423.15	Domain of unknown function (DUF1510)
Phosducin	PF02114.20	Phosducin
DUF1513	PF07433.15	Protein of unknown function (DUF1513)
DUF1512	PF07431.16	Protein of unknown function (DUF1512)
DLH	PF01738.22	Dienelactone hydrolase family
TssR_VWA	PF20782.1	TssR protein VWA domain
DUF354	PF04007.16	Protein of unknown function (DUF354)
DUF350	PF03994.18	Domain of Unknown Function (DUF350)
G5	PF07501.16	G5 domain
DUF1540	PF07561.15	Domain of Unknown Function (DUF1540)
DUF1542	PF07564.15	Domain of Unknown Function (DUF1542)
Acyl-ACP_TE	PF01643.21	Acyl-ACP thioesterase N-terminal domain
DUF1541	PF07563.15	Protein of unknown function (DUF1541)
Peroxin-13_N	PF04088.17	Peroxin 13, N-terminal region
DUF349	PF03993.16	Domain of Unknown Function (DUF349)
PCP_red	PF08369.14	Proto-chlorophyllide reductase 57 kD subunit
DUF348	PF03990.18	G5-linked-Ubiquitin-like domain
DUF347	PF03988.16	Repeat of Unknown Function (DUF347)
DUF346	PF03984.17	Repeat of unknown function (DUF346)
DUF1548	PF07579.15	Domain of Unknown Function (DUF1548)
DMA	PF03474.18	DMRTA motif
DUF2877	PF11392.12	Protein of unknown function (DUF2877)
DUF1529	PF07485.15	Domain of Unknown Function (DUF1259)
Str_synth	PF03088.20	Strictosidine synthase
DUF366	PF04017.16	Domain of unknown function (DUF366)
DUF364	PF04016.16	Putative heavy-metal chelation
DUF362	PF04015.16	Domain of unknown function (DUF362)
SEFIR	PF08357.15	SEFIR domain
GW	PF13457.10	GW (Gly-Tryp) dipeptide domain
Alpha-amylase	PF00128.28	Alpha amylase, catalytic domain
Cupin_1	PF00190.26	Cupin
Cupin_2	PF07883.15	Cupin domain
Cupin_3	PF05899.16	EutQ-like cupin domain
Nucleoporin_FG2	PF15967.9	Nucleoporin FG repeated region
DUF2868	PF11067.12	Protein of unknown function (DUF2868)
Cupin_8	PF13621.10	Cupin-like domain
HA	PF03457.18	Helicase associated domain
B12-binding_2	PF02607.21	B12 binding domain
DUF2867	PF11066.12	Protein of unknown function (DUF2867)
DUF1539	PF07560.15	Domain of Unknown Function (DUF1539)
DUF1538	PF07556.15	Protein of unknown function (DUF1538)
HD	PF01966.26	HD domain
DUF2863	PF11062.12	Protein of unknown function (DUF2863)
Cupin_5	PF06172.15	Cupin superfamily (DUF985)
DUF2866	PF11065.12	Protein of unknown function (DUF2866)
Cupin_6	PF12852.11	Cupin
Cupin_7	PF12973.11	ChrR Cupin-like domain
Biotin_lipoyl	PF00364.26	Biotin-requiring enzyme
HK	PF02110.19	Hydroxyethylthiazole kinase family
MLVIN_C	PF18697.5	Murine leukemia virus (MLV) integrase (IN) C-terminal domain
CCL2-like	PF21595.1	CCL2 lectin-like
DUF2895	PF11444.12	Protein of unknown function (DUF2895)
DUF2894	PF11445.12	Protein of unknown function (DUF2894)
ID	PF18543.5	Intracellular delivery domain
DUF2897	PF11446.12	Protein of unknown function (DUF2897)
DUF1565	PF07602.15	Protein of unknown function (DUF1565)
AbiH	PF14253.10	Bacteriophage abortive infection AbiH
Ins_allergen_rp	PF06757.17	Insect allergen related repeat, nitrile-specifier detoxification
Fib_alpha	PF08702.14	Fibrinogen alpha/beta chain family
BenE	PF03594.17	Benzoate membrane transport protein
Gly-zipper_Omp	PF13488.10	Glycine zipper
DUF2884	PF11101.12	Protein of unknown function (DUF2884)
SPG48	PF14764.10	AP-5 complex subunit, vesicle trafficking
PMSR	PF01625.25	Peptide methionine sulfoxide reductase
DUF2888	PF11135.12	Protein of unknown function (DUF2888)
NucS_N	PF21003.1	Endonuclease NucS N-terminal PH-like domain
DncV_C	PF21713.1	Cyclic GMP-AMP synthase, C-terminal domain
Tail_P2_I	PF09684.14	Phage tail protein (Tail_P2_I)
Aconitase_B_N	PF11791.12	Aconitate B N-terminal domain
ECSCR	PF15820.9	Endothelial cell-specific chemotaxis regulator
Chs7	PF12271.12	Chitin synthase export chaperone
ArnB_C	PF18677.5	Archaellum regulatory network B, C-terminal domain
Asp-B-Hydro_N	PF05279.15	Aspartyl beta-hydroxylase N-terminal region
Thump_like	PF18096.5	THUMP domain-like
DUF1580	PF07618.15	Protein of unknown function (DUF1580)
PT-HINT	PF07591.15	Pretoxin HINT domain
KR	PF08659.14	KR domain
Anth_synt_I_N	PF04715.17	Anthranilate synthase component I, N terminal region
DUF1571	PF07608.15	Protein of unknown function (DUF1571)
DUF1570	PF07607.15	Protein of unknown function (DUF1570)
Talin_middle	PF09141.14	Talin, middle domain
Cytochrom_C550	PF14495.10	Cytochrome c-550 domain
DUF1577	PF07614.15	Protein of unknown function (DUF1577)
DNA_RNApol_7kD	PF03604.17	DNA directed RNA polymerase, 7 kDa subunit
Memo	PF01875.21	Memo-like protein
Cytochrom_C552	PF02335.19	Cytochrome c552
divDNAB	PF20307.2	Divergent DnaB-like ATPase
RNA_pol_I_A49	PF06870.16	A49-like RNA polymerase I associated factor
Ku	PF02735.20	Ku70/Ku80 beta-barrel domain
1-cysPrx_C	PF10417.13	C-terminal domain of 1-Cys peroxiredoxin
FAM184	PF15665.9	Family with sequence similarity 184, A and B
S4_2	PF13275.10	S4 domain
Mer2	PF09074.14	Mer2
pYEATS	PF20305.2	prokaryotic YEATS domain
PaaX_C	PF08223.15	PaaX-like protein C-terminal domain
MT	PF12777.11	Microtubule-binding stalk of dynein motor
HMG_box_2	PF09011.14	HMG-box domain
NB	PF04159.17	NB glycoprotein
FAM176	PF14851.10	FAM176 family
FAM177	PF14774.10	FAM177 family
FAD_syn	PF06574.16	FAD synthetase
DUF1598	PF07643.15	Protein of unknown function (DUF1598)
PaaX_M	PF20803.1	PaaX protein central Cas2-like domain
Crp	PF00325.24	Bacterial regulatory proteins, crp family
Cro	PF09048.14	Cro
NucS_C	PF01939.20	Endonuclease NucS C-terminal domain
BMT5-like	PF10354.13	rRNA (uridine-N3-)-methyltransferase BTM5-like
P2	PF07194.15	P2 response regulator binding domain
Urocanase_N	PF17391.6	Urocanase N-terminal domain
YebU_pre-PUA_dom	PF21150.1	Ribosomal RNA small subunit methyltransferase F, pre-PUA domain
MerB	PF03243.19	Alkylmercury lyase
MerC	PF03203.18	MerC mercury resistance protein
MerE	PF05052.16	MerE protein
PG_isomerase_N	PF18353.5	Phosphoglucose isomerase N-terminal domain
PA	PF02225.26	PA domain
PE	PF00934.24	PE family
FAM196	PF15265.10	FAM196 family
PK	PF00224.25	Pyruvate kinase, barrel domain
MerR	PF00376.27	MerR family regulatory protein
MerT	PF02411.19	MerT mercuric transport protein
AmiR_N	PF21332.1	AmiR, N-terminal
Ctr	PF04145.19	Ctr copper transporter family
PT	PF04886.16	PT repeat
AbrB	PF05145.16	Transition state regulatory protein AbrB
PsbP_C	PF20928.1	PsbP, C-terminal
Sema4F_C	PF19428.3	Semaphorin 4F C-terminal
BetR	PF08667.14	BetR domain
MatP_C	PF17414.6	MatP C-terminal ribbon-helix-helix domain
MetJ	PF01340.24	Met Apo-repressor, MetJ
GAPES1	PF17155.8	Gammaproteobacterial periplasmic sensor domain
WbqC	PF08889.15	WbqC-like protein family
RNA_pol_3_Rpc31	PF11705.12	DNA-directed RNA polymerase III subunit Rpc31
Cofac_haem_bdg	PF04187.17	Haem-binding uptake, Tiki superfamily, ChaN
LIDHydrolase	PF10230.13	Lipid-droplet associated hydrolase
S1	PF00575.27	S1 RNA binding domain
MetW	PF07021.16	Methionine biosynthesis protein MetW
FakA-like_M	PF21645.1	Fatty acid kinase subunit A-like, middle domain
S4	PF01479.29	S4 domain
z-alpha	PF02295.21	Adenosine deaminase z-alpha domain
NB-ARC	PF00931.26	NB-ARC domain
Katanin_con80	PF13925.10	con80 domain of Katanin
TB2_DP1_HVA22	PF03134.23	TB2/DP1, HVA22 family
Clathrin-link	PF09268.14	Clathrin, heavy-chain linker
SE	PF08491.14	Squalene epoxidase
SH	PF01445.21	Viral small hydrophobic protein
PDH_E1_M	PF17831.5	Pyruvate dehydrogenase E1 component middle domain
Bact_transglu_N	PF08379.14	Bacterial transglutaminase-like N-terminal region
ACAD9-ACADV_C	PF21343.1	ACAD9/ACADV, C-terminal domain
UDG-inhib_P56	PF20763.1	Phage phi29, UDG inhibitor P56
HGSNAT_cat	PF07786.16	Heparan-alpha-glucosaminide N-acetyltransferase, catalytic
Glyco_H_20C_C	PF18088.5	Glycoside Hydrolase 20C C-terminal domain
TB	PF00683.21	TB domain
EMP70	PF02990.20	Endomembrane protein 70
SduA_N	PF21407.1	Shedu protein SduA, N-terminal
FakA-like_C	PF13684.10	Fatty acid kinase subunit A-like, C-terminal
TK	PF00265.22	Thymidine kinase
FlgA_N	PF21610.1	Flagellar protein FlgA, N-terminal domain-like
UN_NPL4	PF11543.12	Nuclear pore localisation protein NPL4
DZR	PF12773.11	Double zinc ribbon
TQ	PF18202.5	T-Q ester bond containing domain
SPT_ssu-like	PF11779.12	Small subunit of serine palmitoyltransferase-like
AMPK_alpha_AID	PF21147.1	AMP-activated protein kinase, alpha subunit, autoinhibitory domain
PriCT_1	PF08708.15	Primase C terminal 1 (PriCT-1)
Pif1_2B_dom	PF21530.1	DNA helicase Pif1, 2B domain
PocR	PF10114.13	Sensory domain found in PocR
PriCT_2	PF08707.15	Primase C terminal 2 (PriCT-2)
SNase	PF00565.21	Staphylococcal nuclease homologue
PolyA_pol_arg_C	PF12626.11	Polymerase A arginine-rich C-terminus
FliG_N	PF14842.10	FliG N-terminal domain
FliG_M	PF14841.10	FliG middle domain
Ribosomal_S3_C	PF00189.24	Ribosomal protein S3, C-terminal domain
SWIM	PF04434.21	SWIM zinc finger
HxlR	PF01638.21	HxlR-like helix-turn-helix
OTCace_N	PF02729.25	Aspartate/ornithine carbamoyltransferase, carbamoyl-P binding domain
FIST_C	PF10442.13	FIST C domain
Arfaptin	PF06456.17	Arfaptin-like domain
FliG_C	PF01706.20	FliG C-terminal domain
HMG_CoA_synt_C	PF08540.14	Hydroxymethylglutaryl-coenzyme A synthase C terminal
Fan1_SAP	PF21169.1	Fanconi-associated nuclease 1, SAP subdomain
Flagellar_put	PF12611.12	Putative flagellar
Phage_HP1_Orf24	PF10772.13	Bacteriophage HP1, Orf24
HMG_CoA_synt_N	PF01154.21	Hydroxymethylglutaryl-coenzyme A synthase N terminal
WW	PF00397.30	WW domain
Gcw_chp	PF09694.14	Bacterial protein of unknown function (Gcw_chp)
Terpene_syn_C_2	PF19086.4	Terpene synthase family 2, C-terminal metal binding
FAD_SOX	PF18371.5	Flavin adenine dinucleotide (FAD)-dependent sulfhydryl oxidase
YhfZ_C	PF14503.10	YhfZ C-terminal domain
Asp_protease_2	PF13650.10	Aspartyl protease
Hemerythrin	PF01814.27	Hemerythrin HHE cation binding domain
GPD_NAD_C_bact	PF20618.2	Bacterial GPD, NAD-dependent C-terminal
DUF455	PF04305.18	Protein of unknown function (DUF455)
DUF454	PF04304.17	Protein of unknown function (DUF454)
SCO1-SenC	PF02630.18	SCO1/SenC
Peptidase_M48	PF01435.22	Peptidase family M48
Peptidase_M41	PF01434.22	Peptidase family M41
Peptidase_M42	PF05343.18	M42 glutamyl aminopeptidase
Matrix	PF00661.25	Viral matrix protein
SF3a60_Prp9_C	PF11931.12	SF3a60/Prp9 C-terminal
Peptidase_M43	PF05572.17	Pregnancy-associated plasma protein-A
DUF445	PF04286.16	Protein of unknown function (DUF445)
Z1	PF10593.13	Z1 domain
DNApolII_N	PF21474.1	DNA polymerase II, N-terminal
DUF465	PF04325.17	Protein of unknown function (DUF465)
DUF463	PF04317.16	YcjX-like family, DUF463
DpnI_C	PF17726.5	Dam-replacing HTH domain
DUF460	PF04312.17	Protein of unknown function (DUF460)
EAL	PF00563.24	EAL domain
Peptidase_M50	PF02163.26	Peptidase family M50
Peptidase_M56	PF05569.15	BlaR1 peptidase M56
Peptidase_M57	PF12388.12	Dual-action HEIGH metallo-peptidase
Peptidase_M54	PF07998.15	Peptidase family M54
DUF456	PF04306.17	Protein of unknown function (DUF456)
Peptidase_M55	PF04951.17	D-aminopeptidase
Pam17	PF08566.14	Mitochondrial import protein Pam17
L27_2	PF09045.14	L27_2
NicO	PF03824.20	High-affinity nickel-transport protein
L27_1	PF09058.14	L27_1
rRNA_methylase	PF06962.16	Putative rRNA methylase
CHAT	PF12770.11	CHAT domain
DUF433	PF04255.18	Protein of unknown function (DUF433)
CHAP	PF05257.20	CHAP domain
DUF429	PF04250.17	Protein of unknown function (DUF429)
Peptidase_M64	PF09471.14	IgA Peptidase M64
EBP	PF05241.16	EXPERA (EXPanded EBP superfamily)
Peptidase_M61	PF05299.16	M61 glycyl aminopeptidase
SHQ1-like_CS	PF21413.1	SHQ1-like, CS domain
CHAD	PF05235.18	CHAD domain
DUF423	PF04241.19	Protein of unknown function (DUF423)
Peptidase_M66	PF10462.13	Peptidase M66
SMC_ScpB	PF04079.20	Segregation and condensation complex subunit ScpB
DUF444	PF04285.16	Protein of unknown function (DUF444)
DUF441	PF04284.17	Protein of unknown function (DUF441)
DUF440	PF04269.16	Protein of unknown function, DUF440
Neurensin	PF14927.10	Neurensin
SMC_ScpA	PF02616.18	Segregation and condensation protein ScpA
Peptidase_M74	PF03411.17	Penicillin-insensitive murein endopeptidase
Peptidase_M75	PF09375.14	Imelysin
Peptidase_M73	PF12389.12	Camelysin metallo-endopeptidase
DUF438	PF04282.17	Family of unknown function (DUF438)
Peptidase_M78	PF06114.17	IrrE N-terminal-like domain
ThiC_Rad_SAM	PF01964.22	Radical SAM ThiC family
Hepar_II_III	PF07940.17	Heparinase II/III-like protein
Fuz_longin_1	PF19036.4	First Longin domain of FUZ, MON1 and HPS1
DUF411	PF04214.17	Protein of unknown function, DUF
CHD5	PF04420.18	CHD5-like protein
Cep57_CLD	PF14073.10	Centrosome localisation domain of Cep57
DUF406	PF04175.16	Protein of unknown function (DUF406)
DUF402	PF04167.17	Protein of unknown function (DUF402)
EcoRII-C	PF09019.15	EcoRII C terminal
Ten1_2	PF15490.10	Telomere-capping, CST complex subunit
YidB	PF20159.3	YidB-like protein
Phage_TTP_1	PF04630.16	Phage tail tube protein
Peptidase_M16	PF00675.24	Insulinase (Peptidase family M16)
DUF421	PF04239.16	YetF C-terminal domain
Peptidase_M17	PF00883.25	Cytosol aminopeptidase family, catalytic domain
DUF420	PF04238.16	Protein of unknown function (DUF420)
Peptidase_M14	PF00246.28	Zinc carboxypeptidase
Peptidase_M15	PF01427.21	D-ala-D-ala dipeptidase
Peptidase_M18	PF02127.19	Aminopeptidase I zinc metalloprotease (M18)
Peptidase_M19	PF01244.25	Membrane dipeptidase (Peptidase family M19)
Med15_M	PF21538.1	ARC105/Med15 mediator subunit central domain
DUF418	PF04235.16	Protein of unknown function (DUF418)
DUF417	PF04224.16	Protein of unknown function, DUF417
DUF416	PF04222.16	Protein of unknown function (DUF416)
vRNAP_dom	PF21769.1	Virion DNA-directed RNA polymerase domain
Peptidase_M13	PF01431.25	Peptidase family M13
MDMPI_N	PF11716.12	Mycothiol maleylpyruvate isomerase N-terminal domain
Peptidase_M10	PF00413.28	Matrixin
Phycobilisome	PF00502.23	Phycobilisome protein
DUF412	PF04217.17	Protein of unknown function, DUF412
MDMPI_C	PF07398.15	MDMPI C-terminal domain
YidD	PF01809.22	Putative membrane protein insertion efficiency factor
POLH-Rev1_HhH	PF21704.1	DNApol eta/Rev1, HhH motif
GutM	PF06923.15	Glucitol operon activator protein (GutM)
Peptidase_M28	PF04389.21	Peptidase family M28
EFP	PF01132.24	Elongation factor P (EF-P) OB domain
Peptidase_M20	PF01546.32	Peptidase family M20/M25/M40
Peptidase_M23	PF01551.26	Peptidase family M23
Peptidase_M24	PF00557.28	Metallopeptidase family M24
Bro-N	PF02498.21	BRO family, N-terminal domain
AcaB	PF08900.15	Transcriptional regulator AcaB
NifQ	PF04891.16	NifQ
NifW	PF03206.18	Nitrogen fixation protein NifW
Peptidase_M36	PF02128.19	Fungalysin metallopeptidase (M36)
NifZ	PF04319.17	NifZ domain
Ribosomal_L3	PF00297.26	Ribosomal protein L3
Ribosomal_L4	PF00573.26	Ribosomal protein L4/L1 family
Ribosomal_L1	PF00687.25	Ribosomal protein L1p/L10e family
NifU	PF01106.21	NifU-like domain
Ribosomal_L2	PF00181.27	Ribosomal Proteins L2, RNA binding domain
Peptidase_M30	PF10460.13	Peptidase M30
Ribosomal_L5	PF00281.23	Ribosomal protein L5
Ribosomal_L6	PF00347.27	Ribosomal protein L6
Peptidase_M35	PF02102.19	Deuterolysin metalloprotease (M35) family
Peptidase_M32	PF02074.19	Carboxypeptidase Taq (M32) metallopeptidase
RusA	PF05866.15	Endodeoxyribonuclease RusA
Arabinose_bd	PF12625.11	Arabinose-binding domain of AraC transcription regulator, N-term
Flg_bbr_C	PF06429.17	Flagellar basal body rod FlgEFG protein C-terminal
Pop8	PF20976.1	Ribonucleases P/MRP protein subunit Pop8
MEDS	PF14417.10	MEDS: MEthanogen/methylotroph, DcmR Sensory domain
DUF2927	PF11150.12	Protein of unknown function (DUF2927)
DUF2929	PF11151.12	Protein of unknown function (DUF2929)
GDH_C	PF21074.1	Glutamate dehydrogenase, C-terminal
EHN	PF06441.16	Epoxide hydrolase N terminus
Glyco_hydro_84_hel	PF21809.1	Bacterial GH84, post-catalytic domain
RuvC	PF02075.21	Crossover junction endodeoxyribonuclease RuvC
DUF2934	PF11154.12	Protein of unknown function (DUF2934)
DUF2933	PF11666.12	Protein of unknown function (DUF2933)
DUF1604	PF07713.17	Protein of unknown function (DUF1604)
DUF2935	PF11155.12	Domain of unknown function (DUF2935)
DUF2931	PF11153.12	Protein of unknown function (DUF2931)
DUF2919	PF11143.12	Protein of unknown function (DUF2919)
Cut12	PF11500.12	Cut12 conserved domain
DUF2917	PF11142.12	Protein of unknown function (DUF2917)
Metalloenzyme	PF01676.22	Metalloenzyme superfamily
DSHCT	PF08148.16	DSHCT (NUC185) domain
ABC1	PF03109.20	ABC1 atypical kinase-like domain
NLRX1_C	PF21402.1	NLR family member X1, C-terminal domain
PNMA	PF14893.10	PNMA
DUF2922	PF11148.12	Protein of unknown function (DUF2922)
WcbI	PF18588.5	Polysaccharide biosynthesis enzyme WcbI
YihI	PF04220.16	Der GTPase activator (YihI)
DUF2921	PF11145.12	Protein of unknown function (DUF2921)
DUF2920	PF11144.12	Protein of unknown function (DUF2920)
DUF1617	PF07761.16	Protein of unknown function (DUF1617)
DksA-like_N	PF21173.1	DnaK suppressor protein-like, N-terminal domain
PorA	PF11271.12	Porin PorA
Ribosomal_S12	PF17487.6	Ribosomal protein S12
Ribosomal_S11	PF00411.23	Ribosomal protein S11
PorB	PF11565.12	Alpha helical Porin B
Ribosomal_S14	PF00253.25	Ribosomal protein S14p/S29e
Ribosomal_S13	PF00416.26	Ribosomal protein S13/S18
Ribosomal_S10	PF00338.26	Ribosomal protein S10p/S20e
DapH_N	PF08503.14	Tetrahydrodipicolinate succinyltransferase N-terminal
Ribosomal_S19	PF00203.25	Ribosomal protein S19
DUF2950	PF11453.12	Protein of unknown function (DUF2950)
Ribosomal_S16	PF00886.23	Ribosomal protein S16
4HB_MCP_1	PF12729.11	Four helix bundle sensory module for signal transduction
Ribosomal_S15	PF00312.26	Ribosomal protein S15
ArsA_HSP20	PF17886.5	HSP20-like domain found in ArsA
Ribosomal_S18	PF01084.24	Ribosomal protein S18
Ribosomal_S17	PF00366.24	Ribosomal protein S17
DUF2955	PF11168.12	Protein of unknown function (DUF2955)
ISP3_C	PF18045.5	ISP3 C-terminal
DUF1627	PF07789.16	Protein of unknown function (DUF1627)
BppU-like_C	PF21470.1	Minor structural protein 5-like, C-terminal domain
DUF2951	PF11166.12	Protein of unknown function (DUF2951)
DUF1622	PF07784.15	Protein of unknown function (DUF1622)
DUF2953	PF11167.12	Protein of unknown function (DUF2953)
RuvX	PF03652.19	Holliday junction resolvase
DUF2937	PF11157.12	Protein of unknown function (DUF2937)
DUF2939	PF11159.12	Protein of unknown function (DUF2939)
Baculo_DNA_bind	PF04786.16	ssDNA binding protein
fn3	PF00041.25	Fibronectin type III domain
Ribosomal_S25	PF03297.19	S25 ribosomal protein
EKR	PF10371.13	Domain of unknown function
FR47	PF08445.14	FR47-like protein
Ribosomal_S21	PF01165.24	Ribosomal protein S21
NMT1_3	PF16868.9	NMT1-like family
NMT1_2	PF13379.10	NMT1-like family
Ribosomal_S27	PF01599.23	Ribosomal protein S27a
DUF1614	PF07758.15	Protein of unknown function (DUF1614)
XOO_2897-deam	PF14440.10	Xanthomonas XOO_2897-like deaminase
DUF2944	PF11161.12	Protein of unknown function (DUF2946)
NIPSNAP	PF07978.17	NIPSNAP
DUF1616	PF07760.15	Protein of unknown function (DUF1616)
DUF2946	PF11162.12	Protein of unknown function (DUF2946)
DUF1612	PF07756.16	Protein of unknown function (DUF1612)
DUF1611	PF07755.15	Domain of unknown function (DUF1611_C) P-loop domain
ELK	PF03789.17	ELK domain
TBCC_N	PF16752.9	Tubulin-specific chaperone C N-terminal domain
DUF499	PF04465.16	Protein of unknown function (DUF499)
DUF498	PF04430.18	Protein of unknown function (DUF498/DUF598)
NinB	PF05772.16	NinB protein
DUF496	PF04363.16	Protein of unknown function (DUF496)
DUF494	PF04361.17	Protein of unknown function (DUF494)
DUF493	PF04359.18	Protein of unknown function (DUF493)
DUF2970	PF11174.12	Protein of unknown function (DUF2970)
Peptidase_M85	PF13678.10	NFkB-p65-degrading zinc protease
Tyr_Deacylase	PF02580.20	D-Tyr-tRNA(Tyr) deacylase
DUF1641	PF07849.15	Protein of unknown function (DUF1641)
DUF2971	PF11185.12	Protein of unknown function (DUF2971)
NinF	PF05810.16	NinF protein
DUF489	PF04356.16	Protein of unknown function (DUF489)
DUF1647	PF07801.15	Protein of unknown function (DUF1647)
DUF1646	PF07854.16	Protein of unknown function (DUF1646)
DUF1648	PF07853.15	Domain of unknown function (DUF1648)
DUF1643	PF07799.16	Protein of unknown function (DUF1643)
DUF2973	PF11189.12	Protein of unknown function (DUF2973)
DUF2976	PF11190.12	Protein of unknown function (DUF2976)
DUF2975	PF11188.12	Protein of unknown function (DUF2975)
LigT_PEase	PF02834.20	LigT like Phosphoesterase
XPG_N	PF00752.21	XPG N-terminal domain
DUF1629	PF07791.15	Protein of unknown function (DUF1629)
DUF2959	PF11172.12	Protein of unknown function (DUF2959)
Pectate_lyase_3	PF12708.11	Pectate lyase superfamily protein
CoA_trans	PF01144.27	Coenzyme A transferase
Flavi_M	PF01004.23	Flavivirus envelope glycoprotein M
DUF2961	PF11175.12	Protein of unknown function (DUF2961)
DUF2960	PF11173.12	Protein of unknown function (DUF2960)
DHHA1	PF02272.23	DHHA1 domain
DHHA2	PF02833.18	DHHA2 domain
NikR_C	PF08753.15	NikR C terminal nickel binding domain
Peptidase_M99	PF17033.9	Carboxypeptidase controlling helical cell shape catalytic
DUF2967	PF11179.12	Protein of unknown function (DUF2967)
DUF1636	PF07845.15	Protein of unknown function (DUF1636)
DUF1635	PF07795.15	Protein of unknown function (DUF1635)
CinA	PF02464.21	Competence-damaged protein
DUF2969	PF11184.12	Protein of unknown function (DUF2969)
DUF1638	PF07796.15	Protein of unknown function (DUF1638)
DUF2968	PF11180.12	Protein of unknown function (DUF2968)
BrkDBD	PF09607.14	Brinker DNA-binding domain
DUF1631	PF07793.15	Protein of unknown function (DUF1631)
Peptidase_M90	PF06167.16	Glucose-regulated metallo-peptidase M90
DUF1634	PF07843.15	Protein of unknown function (DUF1634)
DUF2964	PF11177.12	Protein of unknown function (DUF2964)
Peptidase_M91	PF14891.10	Effector protein
S8_pro-domain	PF16470.9	Peptidase S8 pro-domain
Ribosomal_S2	PF00318.24	Ribosomal protein S2
Ribosomal_S6	PF01250.21	Ribosomal protein S6
Ribosomal_S7	PF00177.25	Ribosomal protein S7p/S5e
PNTB	PF02233.20	NAD(P) transhydrogenase beta subunit
ENT	PF03735.18	ENT domain
DUF475	PF04332.19	Protein of unknown function (DUF475)
Ribosomal_S4	PF00163.23	Ribosomal protein S4/S9 N-terminal domain
Ribosomal_S5	PF00333.24	Ribosomal protein S5, N-terminal domain
DUF473	PF04322.16	Protein of unknown function (DUF473)
Ribosomal_S8	PF00410.23	Ribosomal protein S8
Ribosomal_S9	PF00380.23	Ribosomal protein S9/S16
2CSK_N	PF08521.14	Two-component sensor kinase N-terminal
PB2_cap-binding	PF21490.1	Polymerase basic protein 2, cap-binding domain
HyaE	PF07449.15	Hydrogenase-1 expression protein HyaE
DUF2999	PF11212.12	Protein of unknown function (DUF2999)
Yip1	PF04893.21	Yip1 domain
DUF2996	PF11210.12	Protein of unknown function (DUF2996)
DUF1664	PF07889.16	Protein of unknown function (DUF1664)
DNA_pol3_finger	PF17657.5	Bacterial DNA polymerase III alpha subunit finger domain
CHMI	PF02962.19	5-carboxymethyl-2-hydroxymuconate isomerase
DUF1667	PF07892.15	Protein of unknown function (DUF1667)
DUF1666	PF07891.16	Protein of unknown function (DUF1666)
HL_N-beta	PF21461.1	Hyaluronate lyase, N-terminal beta-sheet domain
LnmK_N_HDF	PF18238.5	LnmK N-terminal Hot Dog Fold domain
DUF488	PF04343.17	Protein of unknown function, DUF488
PapA_C	PF16911.9	Phthiocerol/phthiodiolone dimycocerosyl transferase C-terminus
DUF485	PF04341.16	Protein of unknown function, DUF485
DUF484	PF04340.16	Protein of unknown function, DUF484
DUF481	PF04338.16	Protein of unknown function, DUF481
DUF1652	PF07865.15	Protein of unknown function (DUF1652)
DUF1651	PF07864.15	Protein of unknown function (DUF1651)
DUF2989	PF11207.12	Protein of unknown function (DUF2989)
DUF1657	PF07870.15	Protein of unknown function (DUF1657)
DUF1659	PF07872.15	Protein of unknown function (DUF1659)
DUF1654	PF07867.15	Protein of unknown function (DUF1654)
DUF1656	PF07869.16	Protein of unknown function (DUF1656)
Chibby	PF14645.10	Chibby family
DUF1685	PF07939.15	Protein of unknown function (DUF1685)
NUDIX_4	PF14815.10	NUDIX domain
DUF1684	PF07920.15	Protein of unknown function (DUF1684)
HycH	PF07450.15	Formate hydrogenlyase maturation protein HycH
HycI	PF01750.22	Hydrogenase maturation protease
DUF1681	PF07933.18	Protein of unknown function (DUF1681)
YbjO_DH-like	PF10767.13	Inner membrane protein YbjO, dehydrogenase-like
DUF1686	PF07937.15	Protein of unknown function (DUF1686)
DUF1689	PF07954.15	Protein of unknown function (DUF1689)
Allexi_40kDa	PF05549.15	Allexivirus 40kDa protein
TECR_N	PF21696.1	TECR, ubiquitin-like domain
DUF1672	PF07901.15	Protein of unknown function (DUF1672)
DUF1674	PF07896.16	Protein of unknown function (DUF1674)
DUF1673	PF07895.15	Protein of unknown function (DUF1673)
DUF1670	PF07900.15	Protein of unknown function (DUF1670)
ERF	PF04404.16	ERF superfamily
DUF1679	PF07914.15	Uncharacterized oxidoreductase dhs-27
DUF1676	PF07898.17	Protein of unknown function (DUF1676)
ACP_syn_III	PF08545.14	3-Oxoacyl-[acyl-carrier-protein (ACP)] synthase III
AFG1_ATPase	PF03969.20	AFG1-like ATPase
DUF1678	PF07913.15	Protein of unknown function (DUF1678)
SHNi-TPR	PF10516.13	SHNi-TPR
T6PP_N	PF18572.5	Trehalose-6-phosphate phosphatase N-terminal helical bundle domain
Spindle_Spc25	PF08234.16	Chromosome segregation protein Spc25
CHRD	PF07452.16	CHRD domain
T6PP_C	PF21141.1	Trehalose-6-phosphate phosphatase, C-terminal
GreA_GreB_N	PF03449.19	Transcription elongation factor, N-terminal
TruB_C_2	PF16198.9	tRNA pseudouridylate synthase B C-terminal domain
AcnX	PF04412.17	Aconitase X
DUF1690	PF07956.15	Protein of Unknown function (DUF1690)
ETF	PF01012.25	Electron transfer flavoprotein domain
CitF	PF04223.16	Citrate lyase, alpha subunit (CitF)
CitG	PF01874.20	ATP:dephospho-CoA triphosphoribosyl transferase
Borrelia_REV	PF03978.17	Borrelia burgdorferi REV protein
DUF1697	PF08002.15	Protein of unknown function (DUF1697)
DUF1699	PF08004.15	Protein of unknown function (DUF1699)
Flagellar_rod	PF05149.16	Paraflagellar rod protein
FTCD_C	PF04961.16	Formiminotransferase-cyclodeaminase
DUF917_C	PF20906.1	Protein of unknown function DUF917, C-terminal
CALCOCO1	PF07888.15	Calcium binding and coiled-coil domain (CALCOCO1) like
MtrB_PioB	PF11854.12	Putative outer membrane beta-barrel porin, MtrB/PioB
LDcluster4	PF18306.5	SLOG cluster4 family
P_C10	PF14974.10	Protein C10
Dyp_perox_C	PF20628.1	Dyp-type peroxidase, C-terminal
OHCU_decarbox	PF09349.14	OHCU decarboxylase
Cas_DxTHG	PF09455.14	CRISPR-associated (Cas) DxTHG family
LAB_N	PF07578.15	Lipid A Biosynthesis N-terminal domain
Gmad2	PF10648.13	Immunoglobulin-like domain of bacterial spore germination
Gmad1	PF10647.13	Lipoprotein LpqB beta-propeller domain
EVE	PF01878.22	EVE domain
Dyp_perox_N	PF04261.16	Dyp-type peroxidase, N-terminal
Ycf66_N	PF07444.15	Ycf66 protein N-terminus
PEP_hydrolase	PF09370.14	Phosphoenolpyruvate hydrolase-like
HSP20	PF00011.25	Hsp20/alpha crystallin family
Elongin_A	PF06881.15	RNA polymerase II transcription factor SIII (Elongin) subunit A
SPP1_GP23-1	PF20787.1	SPP1 phage GP23.1
Catalase-rel	PF06628.16	Catalase-related immune-responsive
Haem_bd	PF14376.10	Haem-binding domain
LcrR	PF09621.14	Type III secretion system regulator (LcrR)
PhageMin_Tail	PF10145.13	Phage-related minor tail protein
HSP33	PF01430.23	Hsp33 protein
Dus	PF01207.21	Dihydrouridine synthase (Dus)
AcrZ	PF10766.13	Multidrug efflux pump-associated protein AcrZ
Herpes_LP	PF03363.17	Herpesvirus leader protein
HopW1-1	PF15457.10	Type III T3SS secreted effector HopW1-1/HopPmaA
Arylsulfotrans	PF05935.15	Arylsulfotransferase (ASST)
ActD	PF11821.12	Alternative complex III, ActD subunit
MCPsignal	PF00015.25	Methyl-accepting chemotaxis protein (MCP) signalling domain
Pex26	PF07163.16	Pex26 protein
Spore_permease	PF03845.17	Spore germination protein
LarA_C	PF21113.1	Lactate racemase C-terminal domain
ECF-ribofla_trS	PF07155.16	ECF-type riboflavin transporter, S component
Hera_DD	PF21591.1	RNA helicase Hera, dimerization domain
ABC2_membrane_6	PF06182.15	ABC-2 family transporter protein
META	PF03724.20	META domain
ABC2_membrane_5	PF13346.10	ABC-2 family transporter protein
TPR_20	PF14561.10	Tetratricopeptide repeat
HSP70	PF00012.24	Hsp70 protein
Mod_r	PF07200.17	Modifier of rudimentary (Mod(r)) protein
LZ3wCH	PF18517.5	Leucine zipper with capping helix domain
KxYKxGKxW_sig	PF19258.3	KxYKxGKxW signal peptide
TPR_22	PF18833.5	Tetratricopeptide repeat
ABC2_membrane_2	PF12679.11	ABC-2 family transporter protein
TPR_21	PF09976.13	Tetratricopeptide repeat-like domain
ABC2_membrane_4	PF12730.11	ABC-2 family transporter protein
ABC2_membrane_3	PF12698.11	ABC-2 family transporter protein
PdtaS_GAF	PF12282.12	Histidine kinase PdtaS, GAF domain
Caps_syn_GfcC_C	PF06251.15	Capsule biosynthesis GfcC C-terminal
SHOCT	PF09851.13	Short C-terminal domain
WS_DGAT_C	PF06974.17	WS/DGAT C-terminal domain
Polysacc_lyase_14	PF21294.1	Polysaccharide lyase 14
G6PD_C	PF02781.20	Glucose-6-phosphate dehydrogenase, C-terminal domain
Trypsin_2	PF13365.10	Trypsin-like peptidase domain
TPR_15	PF13429.10	Tetratricopeptide repeat
TPR_14	PF13428.10	Tetratricopeptide repeat
TPR_17	PF13431.10	Tetratricopeptide repeat
TPR_16	PF13432.10	Tetratricopeptide repeat
TPR_11	PF13414.10	TPR repeat
TPR_10	PF13374.10	Tetratricopeptide repeat
TPR_12	PF13424.10	Tetratricopeptide repeat
G6PD_N	PF00479.26	Glucose-6-phosphate dehydrogenase, NAD binding domain
TPR_19	PF14559.10	Tetratricopeptide repeat
TPR_18	PF13512.10	Tetratricopeptide repeat
Adenine_deam_C	PF13382.10	Adenine deaminase C-terminal domain
HSP90	PF00183.22	Hsp90 protein
TSP_NTD	PF17804.5	Tail specific protease N-terminal domain
Trypsin	PF00089.30	Trypsin
HEPN_Apea	PF18739.5	Apea-like HEPN
Cas_Cas2CT1978	PF09707.14	CRISPR-associated protein (Cas_Cas2CT1978)
GRIM-19	PF06212.16	GRIM-19 protein
FAM209	PF15206.10	FAM209 family
GMC_oxred_C	PF05199.17	GMC oxidoreductase
HYLS1_C	PF15311.10	Hydrolethalus syndrome protein 1 C-terminus
GlcNAc_2-epim	PF07221.15	N-acylglucosamine 2-epimerase (GlcNAc 2-epimerase)
YjgF_endoribonc	PF14588.10	YjgF/chorismate_mutase-like, putative endoribonuclease
GMC_oxred_N	PF00732.23	GMC oxidoreductase
Creatininase	PF02633.18	Creatinine amidohydrolase
Colicin	PF01024.23	Colicin pore forming domain
CbbQ_C	PF08406.14	CbbQ/NirQ/NorQ C-terminal
LPP20	PF02169.20	LPP20 lipoprotein
PYRIN	PF02758.20	PAAD/DAPIN/Pyrin domain
HypA	PF01155.23	Hydrogenase/urease nickel incorporation, metallochaperone, hypA
HypD	PF01924.20	Hydrogenase formation hypA family
FAF	PF11250.12	Fantastic Four meristem regulator
NUDIX_2	PF13869.10	Nucleotide hydrolase
HydF_dimer	PF18128.5	Hydrogen maturase F dimerization domain
E1_dh	PF00676.24	Dehydrogenase E1 component
FAP	PF07174.15	Fibronectin-attachment protein (FAP)
GH97_N	PF14508.10	Glycosyl-hydrolase 97 N-terminal
FAT	PF02259.27	FAT domain
Pex19	PF04614.16	Pex19 protein family
OmdA	PF13376.10	Bacteriocin-protection, YdeI or OmpD-Associated
Pex16	PF08610.14	Peroxisomal membrane protein (Pex16)
GvpG	PF05120.16	Gas vesicle protein G
GvpH	PF05455.15	GvpH
MIF4G_like_2	PF09090.15	MIF4G like
Gln_amidase	PF15644.10	Papain fold toxin 1, glutamine deamidase
GvpK	PF05121.16	Gas vesicle protein K
YjbR	PF04237.17	YjbR
Diphthami_syn_2	PF01902.21	Diphthamide synthase
Phage_sheath_1C	PF17482.6	Phage tail sheath C-terminal domain
YjcB	PF15940.9	Family of unknown function
RAC_head	PF16717.9	Ribosome-associated complex head domain
Flavodoxin_NdrI	PF07972.15	NrdI Flavodoxin like
Fimbrillin_C	PF15495.10	Major fimbrial subunit protein type IV, Fimbrillin, C-terminal
NusA_N	PF08529.15	NusA N-terminal domain
FCD	PF07729.16	FCD domain
DUF587	PF04532.16	Protein of unknown function (DUF587)
QslA	PF18226.5	LasR-specific antiactivator QslA
SyrA	PF11089.12	Exopolysaccharide production repressor
GUN4	PF05419.16	GUN4-like
YjbH	PF06082.15	Exopolysaccharide biosynthesis protein YbjH
YjbE	PF11106.12	Exopolysaccharide production protein YjbE
YjbF	PF11102.12	Group 4 capsule polysaccharide lipoprotein gfcB, YjbF
DnaGprimase_HBD	PF16730.9	DnaG-primase C-terminal, helicase-binding domain
DUF554	PF04474.16	Protein of unknown function (DUF554)
DUF553	PF04473.16	Transglutaminase-like domain
DNA_methylase	PF00145.21	C-5 cytosine-specific DNA methylase
Picorna_P3A	PF06363.15	Picornaviridae P3A protein
Cuticle_1	PF08140.15	Crustacean cuticle protein repeat
sCache_2	PF17200.8	Single Cache domain 2
sCache_4	PF09984.13	Single cache domain 4
BE_C	PF09210.15	1,4-alpha-glucan branching enzyme, C-terminal
Cuticle_2	PF08184.15	Cuticle protein 7 isoform family
KNOX2	PF03791.17	KNOX2 domain
Med16_C	PF20719.1	Mediator complex subunit 16, C-terminal
Ada3	PF10198.13	Histone acetyltransferases subunit 3
ATP1G1_PLM_MAT8	PF02038.20	ATP1G1/PLM/MAT8 family
DUF561	PF04481.16	Protein of unknown function (DUF561)
Inovirus_G7P_1	PF17091.9	Inovirus G7P protein
Inovirus_G7P_2	PF19978.3	Tail virion protein G7P
ubiquitin	PF00240.27	Ubiquitin family
YjdM	PF03831.18	PhnA domain
DUF559	PF04480.16	Protein of unknown function (DUF559)
2_5_RNA_ligase2	PF13563.10	2'-5' RNA ligase superfamily
DUF555	PF04475.16	Protein of unknown function (DUF555)
Fe-ADH	PF00465.23	Iron-containing alcohol dehydrogenase
Acid_PPase	PF12689.11	Acid Phosphatase
DLIC	PF05783.15	Dynein light intermediate chain (DLIC)
RAD51D_N	PF21794.1	RAD51D, N-terminal domain
Ribonuc_red_lgN	PF00317.25	Ribonucleotide reductase, all-alpha domain
Ribonuc_red_lgC	PF02867.19	Ribonucleotide reductase, barrel domain
YIF1	PF03878.19	YIF1
DUF525	PF04379.18	ApaG domain
ABC_toxin_N	PF20220.2	ABC toxin N-terminal region
P-II	PF00543.26	Nitrogen regulatory protein P-II
Bet_v_1	PF00407.23	Pathogenesis-related protein Bet v 1 family
Glyphos_transf	PF04464.18	CDP-Glycerol:Poly(glycerophosphate) glycerophosphotransferase
FGF	PF00167.22	Fibroblast growth factor
S6PP	PF05116.17	Sucrose-6F-phosphate phosphohydrolase
InhA-like_MAM	PF20773.1	Immune inhibitor A-like, MAM domain
DUF543	PF04418.16	Domain of unknown function (DUF543)
zf-tcix	PF14952.10	Putative treble-clef, zinc-finger, Zn-binding
Spiralin	PF05215.17	Spiralin domain
FH2	PF02181.27	Formin Homology 2 Domain
mRNA_cap_enzyme	PF01331.23	mRNA capping enzyme, catalytic domain
DUF535	PF04393.17	Protein of unknown function (DUF535)
Sulphotransf	PF09037.14	Stf0 sulphotransferase
DUF533	PF04391.16	Protein of unknown function (DUF533)
FHA	PF00498.30	FHA domain
DUF2909	PF11137.12	Protein of unknown function (DUF2909)
Ppnp	PF06865.15	Pyrimidine/purine nucleoside phosphorylase
DUF2905	PF11146.12	Protein of unknown function (DUF2905)
LCAT	PF02450.19	Lecithin:cholesterol acyltransferase
DUF507	PF04368.17	Protein of unknown function (DUF507)
PBP_sp32	PF07222.16	Proacrosin binding protein sp32
CdaA_N	PF19293.3	CdaA N-terminal transmembrane domain
DUF505	PF04458.16	Protein of unknown function (DUF505)
DUF503	PF04456.16	Protein of unknown function (DUF503)
DUF502	PF04367.17	Protein of unknown function (DUF502)
DUF501	PF04417.16	Protein of unknown function (DUF501)
Tcp10_C	PF07202.17	T-complex protein 10 C-terminus
RibD_C	PF01872.21	RibD C-terminal domain
Cytochrom_NNT	PF03264.18	NapC/NirT cytochrome c family, N-terminal region
Hexapep_2	PF14602.10	Hexapeptide repeat of succinyl-transferase
DUF520	PF04461.17	Protein of unknown function (DUF520)
Globin	PF00042.26	Globin
MIB_HERC2	PF06701.17	Mib_herc2
DUF515	PF04415.16	Protein of unknown function (DUF515)
DUF512	PF04459.16	Protein of unknown function (DUF512)
Exonuc_VIII	PF06630.15	Enterobacterial exodeoxyribonuclease VIII
CvfB_WH	PF17783.5	CvfB-like winged helix domain
Dicer_dimer	PF03368.18	Dicer dimerisation domain
ETC_C1_NDUFA5	PF04716.18	ETC complex I subunit conserved region
DUF179	PF02622.19	Uncharacterized ACR, COG1678
5-nucleotidase	PF06189.16	5'-nucleotidase
LolA_3	PF19574.3	Outer membrane lipoprotein carrier protein LolA-like
DpaA_N	PF16924.9	Dipicolinate synthase subunit A N-terminal domain
DUF1722	PF08349.15	Protein of unknown function (DUF1722)
ACCA	PF03255.18	Acetyl co-enzyme A carboxylase carboxyltransferase alpha subunit
EpsG	PF14897.10	EpsG family
zf-C6H2	PF15801.9	zf-MYND-like zinc finger, mRNA-binding
DUF1706	PF08020.15	Protein of unknown function (DUF1706)
DUF1707	PF08044.15	Domain of unknown function (DUF1707)
TRI12	PF06609.17	Fungal trichothecene efflux pump (TRI12)
DUF188	PF02639.18	Uncharacterized BCR, YaiI/YqxD family COG1671
SAMD1_WH	PF21524.1	SAM domain-containing protein 1, WH domain
SLFN_AlbA_2	PF04326.18	Schlafen, AlbA_2
OmpW	PF03922.18	OmpW family
Cytadhesin_P30	PF07271.15	Cytadhesin P30/P32
Arabinose_Iso_C	PF11762.12	L-arabinose isomerase C-terminal domain
Mago-bind	PF09282.14	Mago binding
EpuA	PF11772.12	DNA-directed RNA polymerase subunit beta
DUF1743	PF08489.15	Domain of unknown function (DUF1743)
ACP53EA	PF06313.15	Drosophila ACP53EA protein
PAN_1	PF00024.30	PAN domain
DUF167	PF02594.20	Uncharacterised ACR, YggU family COG1872
OmpA	PF00691.24	OmpA family
DUF166	PF02593.18	Domain of unknown function
GTP_EFTU_D2	PF03144.29	Elongation factor Tu domain 2
GTP_EFTU_D3	PF03143.21	Elongation factor Tu C-terminal domain
GTP_EFTU_D4	PF14578.10	Elongation factor Tu domain 4
OmpH	PF03938.18	Outer membrane protein (OmpH-like)
PAN_4	PF14295.10	PAN domain
PP2C	PF00481.25	Protein phosphatase 2C
DUF1735	PF08522.14	Domain of unknown function (DUF1735)
Birna_RdRp_C	PF20489.2	Birnavirus RNA dependent RNA polymerase (VP1), C-terminal
ISG65-75	PF11727.12	Invariant surface glycoprotein
DUF1731	PF08338.15	Domain of unknown function (DUF1731)
DUF1732	PF08340.15	Domain of unknown function (DUF1732)
Obc1_C	PF21498.1	Oxalate biosynthetic component 1, C-terminal
CcmF_C	PF16327.9	Cytochrome c-type biogenesis protein CcmF C-terminal
DUF134	PF02001.20	Protein of unknown function DUF134
7TM-7TMR_HD	PF07698.15	7TM receptor with intracellular HD hydrolase
Inos-1-P_synth	PF01658.21	Myo-inositol-1-phosphate synthase
gpW	PF02831.19	gpW
Keratin	PF02422.20	Keratin
Spore_YhaL	PF14147.10	Sporulation protein YhaL
Acetyltransf_1	PF00583.29	Acetyltransferase (GNAT) family
Cas_APE2256	PF09651.14	CRISPR-associated protein (Cas_APE2256)
Acetyltransf_2	PF00797.21	N-acetyltransferase
Acetyltransf_3	PF13302.11	Acetyltransferase (GNAT) domain
Acetyltransf_4	PF13420.11	Acetyltransferase (GNAT) domain
Acetyltransf_5	PF13444.10	Acetyltransferase (GNAT) domain
Acetyltransf_6	PF13480.11	Acetyltransferase (GNAT) domain
Uteroglobin	PF01099.21	Uteroglobin family
Acetyltransf_7	PF13508.11	Acetyltransferase (GNAT) domain
Acetyltransf_8	PF13523.10	Acetyltransferase (GNAT) domain
Acetyltransf_9	PF13527.11	Acetyltransferase (GNAT) domain
ORF6N	PF10543.13	ORF6N domain
DUF1749	PF08538.14	Protein of unknown function (DUF1749)
BipA_C	PF21018.1	TypA/BipA C-terminal domain
HSDR_N_2	PF13588.10	Type I restriction enzyme R protein N terminus (HSDR_N)
ORF6C	PF10552.13	ORF6C domain
DUF1751	PF08551.14	Eukaryotic integral membrane protein (DUF1751)
PrlF_antitoxin	PF15937.9	prlF antitoxin for toxin YhaV_toxin
tRNA_bind	PF01588.24	Putative tRNA binding domain
DmsC	PF04976.16	DMSO reductase anchor subunit (DmsC)
DUF1759	PF03564.19	Protein of unknown function (DUF1759)
SR-25	PF10500.13	Nuclear RNA-splicing-associated protein
FPP	PF05911.15	Filament-like plant protein, long coiled-coil
PhetRS_B1	PF18262.5	Phe-tRNA synthetase beta subunit B1 domain
KaiB	PF07689.16	KaiB domain
KaiA	PF07688.16	KaiA C-terminal domain
DUF1780	PF08682.14	Putative endonuclease, protein of unknown function (DUF1780)
Paired_CXXCH_1	PF09699.14	Doubled CXXCH motif (Paired_CXXCH_1)
DUF123	PF01986.20	Domain of unknown function DUF123
DUF1771	PF08590.14	Domain of unknown function (DUF1771)
Enc34_ssDNA-bd	PF10991.12	Enterobacter phage Enc34, ssDNA-binding protein
DUF1773	PF08593.14	MUG2-like C-terminal domain
SMK1_alpha_su	PF21415.1	SMK1 alpha subunit
eIF3_subunit	PF08597.14	Translation initiation factor eIF3 subunit
DUF1779	PF08680.14	TATA-box binding
DUF1778	PF08681.15	Protein of unknown function (DUF1778)
FRG	PF08867.15	FRG domain
ORF45	PF17620.6	Family of unknown function
DUF1775	PF07987.15	Domain of unkown function (DUF1775)
DUF1774	PF08611.14	Fungal protein of unknown function (DUF1774)
DUF1776	PF08643.14	Fungal family of unknown function (DUF1776)
SAICAR_synt	PF01259.22	SAICAR synthetase
Sp-CxC	PF20304.2	Small protein from certain CxC ATPase-based DNA modification systems
BpsA_C	PF01861.20	Branched-chain polyamine synthase A C-terminal domain
GPP34	PF05719.15	Golgi phosphoprotein 3 (GPP34)
PAF-AH_p_II	PF03403.17	Platelet-activating factor acetylhydrolase, isoform II
Tup_N	PF08581.14	Tup N-terminal
MgpC	PF05220.16	MgpC adhesin
FANCL_C	PF11793.12	FANCL C-terminal domain
PI3_PI4_kinase	PF00454.31	Phosphatidylinositol 3- and 4-kinase
Guanylate_cyc_2	PF09778.13	Guanylylate cyclase
ATPgrasp_YheCD	PF14398.10	YheC/D like ATP-grasp
FTP	PF07504.17	Fungalysin/Thermolysin Propeptide Motif
FTR	PF01913.22	Formylmethanofuran-tetrahydromethanopterin formyltransferase
TMP-TENI	PF02581.21	Thiamine monophosphate synthase
G6B	PF15096.10	G6b-B extracellular V-set Ig-like domain
Ub-RnfH	PF03658.18	RnfH family Ubiquitin
Sec10_N	PF20667.1	Exocyst complex component Sec10, N-terminal
U3_assoc_6	PF08640.15	U3 small nucleolar RNA-associated protein 6
FUR	PF01475.23	Ferric uptake regulator family
CLSTN_C	PF19699.3	Calsyntenin C-terminal
Smg8_Smg9	PF10220.13	Smg8_Smg9
T4_Rnl2_C	PF18043.5	T4 RNA ligase 2 C-terminal
YrbL-PhoP_reg	PF10707.13	PhoP regulatory network protein YrbL
Ribosomal_L11	PF00298.23	Ribosomal protein L11, RNA binding domain
Ribosomal_L10	PF00466.24	Ribosomal protein L10
Ribosomal_L13	PF00572.22	Ribosomal protein L13
Ribosomal_L12	PF00542.23	Ribosomal protein L7/L12 C-terminal domain
Ribosomal_L19	PF01245.24	Ribosomal protein L19
Ribosomal_L18	PF17135.8	Ribosomal protein 60S L18 and 50S L18e
Ribosomal_L14	PF00238.23	Ribosomal protein L14p/L23e
Ribosomal_L17	PF01196.23	Ribosomal protein L17
Ribosomal_L16	PF00252.22	Ribosomal protein L16p/L10e
Cpn60_TCP1	PF00118.28	TCP-1/cpn60 chaperonin family
Ribosomal_S24e	PF01282.23	Ribosomal protein S24e
MYO6_lever	PF21521.1	Myosin VI, lever arm
VanW	PF04294.17	VanW like protein
Aldose_epim	PF01263.24	Aldose 1-epimerase
VanY	PF02557.21	D-alanyl-D-alanine carboxypeptidase
gerPA	PF10676.13	Spore germination protein gerPA/gerPF
VanZ	PF04892.16	VanZ like family
Ribosomal_L22	PF00237.23	Ribosomal protein L22p/L17e
AMT4_dom_C	PF09081.14	Glucan 1,4-alpha-maltotetraohydrolase, domain C
Ribosomal_L23	PF00276.24	Ribosomal protein L23
Ribosomal_L20	PF00453.22	Ribosomal protein L20
Ribosomal_L29	PF00831.27	Ribosomal L29 protein
BACON_2	PF19190.4	Viral BACON domain
MgtC	PF02308.20	MgtC family
Ribosomal_L28	PF00830.23	Ribosomal L28 family
Ribosomal_L27	PF01016.23	Ribosomal L27 protein
MgtE	PF01769.20	Divalent cation transporter
FAD-SLDH	PF12318.12	Membrane bound FAD containing D-sorbitol dehydrogenase
PI_PP_I	PF18363.5	Phosphoinositide phosphatase insertion domain
Spectrin_2	PF18373.5	Spectrin like domain
ACPS	PF01648.24	4'-phosphopantetheinyl transferase superfamily
Spectrin_3	PF21019.1	Spectrin-like repeat
DUF192	PF02643.19	Uncharacterized ACR, COG1430
DUF190	PF02641.19	Uncharacterized ACR, COG1993
Mannitol_dh_C	PF08125.17	Mannitol dehydrogenase C-terminal domain
Asp-Al_Ex	PF06826.16	Predicted Permease Membrane Region
Rhamno_transf	PF11316.12	Putative rhamnosyl transferase
Lzipper-MIP1	PF14389.10	Leucine-zipper of ternary complex factor MIP1
CoV_S2	PF01601.20	Coronavirus spike glycoprotein S2
Vps23_core	PF09454.14	Vps23 core domain
Erythro-docking	PF09277.15	Erythronolide synthase, docking
YjzC	PF14168.10	YjzC-like protein
CDC45	PF02724.18	CDC45-like protein
Lambda_tail_I	PF06805.16	Bacteriophage lambda tail assembly protein I
Ribosomal_S20p	PF01649.22	Ribosomal protein S20
MDHAR3-like_C	PF21791.1	Monodehydroascorbate reductase 3-like, C-terminal domain
Nbl1_Borealin_N	PF10444.13	Nbl1 / Borealin N terminal
PknH_C	PF14032.10	PknH-like extracellular domain
LOH1CR12	PF10158.13	Tumour suppressor protein
KapB	PF08810.14	Kinase associated protein B
Exc	PF07825.15	Excisionase-like protein
Hepar_II_III_N	PF16889.9	Heparinase II/III N-terminus
Phage_holin_3_6	PF07332.15	Putative Actinobacterial Holin-X, holin superfamily III
Phage_holin_3_5	PF16085.9	Bacteriophage holin Hol, superfamily III
Phage_holin_3_7	PF05449.15	Putative 3TM holin, Phage_holin_3
Phage_holin_3_2	PF04550.16	Phage holin family 2
Ribosomal_L50	PF10501.13	Ribosomal subunit 39S
Phage_holin_3_1	PF05106.16	Phage holin family (Lysis protein S)
Phage_holin_3_3	PF16083.9	LydA holin phage, holin superfamily III
DnaB	PF00772.25	DnaB-like helicase N terminal domain
DnaJ	PF00226.35	DnaJ domain
CDC27	PF09507.14	DNA polymerase subunit Cdc27
DnaT	PF17948.5	DnaT DNA-binding domain
Desulfoferrodox	PF01880.22	Desulfoferrodoxin
WD40	PF00400.36	WD domain, G-beta repeat
Med13_C	PF06333.16	Mediator complex subunit 13 C-terminal domain
HupE_UreJ_2	PF13795.10	HupE / UreJ protein
Alginate_lyase	PF05426.16	Alginate lyase
Ribosomal_L5e	PF17144.8	Ribosomal large subunit proteins 60S L5, and 50S L18
Ribosomal_S27e	PF01667.21	Ribosomal protein S27
SPARC_Ca_bdg	PF10591.13	Secreted protein acidic and rich in cysteine Ca binding region
Dna2	PF08696.15	DNA replication factor Dna2
Ribosomal_L33	PF00471.24	Ribosomal protein L33
Ribosomal_L34	PF00468.21	Ribosomal protein L34
Ribosomal_L31	PF01197.22	Ribosomal protein L31
Ribosomal_L30	PF00327.24	Ribosomal protein L30p/L7e
Ribosomal_L36	PF00444.22	Ribosomal protein L36
Cthe_2159	PF14262.10	Carbohydrate-binding domain-containing protein Cthe_2159
Ribosomal_S26e	PF01283.23	Ribosomal protein S26e
LacZ_4	PF16353.9	Beta-galactosidase, domain 4
CutA1	PF03091.19	CutA1 divalent ion tolerance protein
FSH1	PF03959.17	Serine hydrolase (FSH1)
FMN_red	PF03358.19	NADPH-dependent FMN reductase
VasI	PF11319.12	Type VI secretion system VasI, EvfG, VC_A0118
MFS_MOT1	PF16983.9	Molybdate transporter of MFS superfamily
Collagen_mid	PF15984.9	Bacterial collagen, middle region
Arabinose_Isome	PF02610.19	L-arabinose isomerase
RNA_pol_L_2	PF13656.10	RNA polymerase Rpb3/Rpb11 dimerisation domain
Adeno_E1B_55K	PF01696.21	Adenovirus EB1 55K protein / large t-antigen
GTP-bdg_N	PF13167.10	GTP-binding GTPase N-terminal
GTP-bdg_M	PF16360.9	GTP-binding GTPase Middle Region
RPN5_C	PF18098.5	26S proteasome regulatory subunit RPN5 C-terminal domain
UPRTase	PF14681.10	Uracil phosphoribosyltransferase
Aldedh	PF00171.26	Aldehyde dehydrogenase family
Dodecin	PF07311.16	Dodecin
MucB_RseB_C	PF17188.8	MucB/RseB C-terminal domain
DndB	PF14072.10	DNA-sulfur modification-associated
N6_N4_Mtase	PF01555.22	DNA methylase
GAD	PF02938.18	GAD domain
GAF	PF01590.30	GAF domain
CCDC93_CC	PF09762.13	CCDC93 coiled-coil domain
GAS	PF13851.10	Growth-arrest specific micro-tubule binding
N_formyltrans_C	PF18216.5	N-formyltransferase dimerization C-terminal domain
GAT	PF03127.18	GAT domain
DMSP_lyase	PF16867.9	Dimethlysulfonioproprionate lyase
Lactonase	PF10282.13	Lactonase, 7-bladed beta-propeller
TMEM208_SND2	PF05620.15	SRP-independent targeting protein 2/TMEM208
Acylphosphatase	PF00708.22	Acylphosphatase
GBP	PF02263.23	Guanylate-binding protein, N-terminal domain
CHB_HEX	PF03173.17	Putative carbohydrate binding domain
Geminin	PF07412.16	Geminin
PMI_typeI_cat	PF20511.2	Phosphomannose isomerase type I, catalytic domain
tRNA_anti-codon	PF01336.29	OB-fold nucleic acid binding domain
Septum_form	PF13845.10	Septum formation
Fae	PF08714.15	Formaldehyde-activating enzyme (Fae)
T6SS_Tdi1_C	PF08906.15	T6SS immunity protein Tdi1, C-terminal
LZ_Tnp_IS66	PF13007.11	Transposase C of IS166 homeodomain
Herpes_TK	PF00693.22	Thymidine kinase from herpesvirus
Synaptobrevin	PF00957.25	Synaptobrevin
Phenol_MetA_deg	PF13557.10	Putative MetA-pathway of phenol degradation
HMG-CoA_red	PF00368.22	Hydroxymethylglutaryl-coenzyme A reductase
SPOB_a	PF14689.10	Sensor_kinase_SpoOB-type, alpha-helical domain
PqiA	PF04403.17	Paraquat-inducible protein A
Nuc_deoxyri_tr2	PF15891.9	Nucleoside 2-deoxyribosyltransferase like
H2O2_YaaD	PF03883.18	Peroxide stress protein YaaA
SYS1	PF09801.13	Integral membrane protein S linking to the trans Golgi network
DUF212	PF02681.18	Divergent PAP2 family
iPGM_N	PF06415.17	BPG-independent PGAM N-terminus (iPGM_N)
DUF211	PF02680.18	Uncharacterized ArCR, COG1888
Ploopntkinase3	PF18751.5	P-loop Nucleotide Kinase3
GDI	PF00996.22	GDP dissociation inhibitor
BORCS8	PF10167.13	BLOC-1-related complex sub-unit 8
BORCS7	PF16088.9	BLOC-1-related complex sub-unit 7
BORCS6	PF10157.13	BLOC-1-related complex sub-unit 6 C-terminal helix
PIG-L	PF02585.21	GlcNAc-PI de-N-acetylase
CBP_BcsF	PF11120.12	Cellulose biosynthesis protein BcsF
CBP_BcsE	PF10995.12	Cellulose biosynthesis protein BcsE
GED	PF02212.22	Dynamin GTPase effector domain
TerY_C	PF15616.10	TerY-C metal binding domain
CBP_BcsR	PF10945.12	Cellulose biosynthesis protein BcsR-like
CBP_BcsQ	PF06564.16	Cellulose biosynthesis protein BcsQ
DUF222	PF02720.21	Domain of unknown function (DUF222)
CBP_BcsO	PF17037.9	Cellulose biosynthesis protein BcsO
CBP_BcsN	PF17038.9	Cellulose biosynthesis protein BcsN
PIG-F	PF06699.15	GPI biosynthesis protein family Pig-F
PIG-Y	PF15159.10	Phosphatidylinositol N-acetylglucosaminyltransferase subunit Y
DUF218	PF02698.21	DUF218 domain
Rad26-like_C	PF21046.1	Rad26-like, C-terminal domain
PIG-P	PF08510.16	PIG-P
PIG-U	PF06728.17	GPI transamidase subunit PIG-U
PepQ_N	PF21216.1	Xaa-Pro dipeptidase, N-terminal domain
GFA	PF04828.18	Glutathione-dependent formaldehyde-activating enzyme
KCTD11_21_C	PF19329.3	BTB/POZ domain-containing protein KCTD11/21 C-terminus
AC_1	PF18883.4	Autochaperone Domain Type 1
SYCE1	PF15233.10	Synaptonemal complex central element protein 1
FeS	PF04060.17	Putative Fe-S cluster
LapA_dom	PF06305.15	Lipopolysaccharide assembly protein A domain
Peptidase_Mx1	PF15890.9	Putative zinc-binding metallo-peptidase
PPK2	PF03976.18	Polyphosphate kinase 2 (PPK2)
zf-RING_16	PF17120.9	RING/Ubox like zinc-binding domain
DUF202	PF02656.19	Domain of unknown function (DUF202)
GH3	PF03321.17	GH3 auxin-responsive promoter
Alanine_zipper	PF11839.12	Alanine-zipper, major outer membrane lipoprotein
zf-RING_10	PF16685.9	zinc RING finger of MSL2
Cytochrome-c551	PF10643.13	Photosystem P840 reaction-centre cytochrome c-551
FtsJ	PF01728.23	FtsJ-like methyltransferase
FtsL	PF04999.17	Cell division protein FtsL
YibE_F	PF07907.15	YibE/F-like protein
FtsX	PF02687.25	FtsX-like permease family
KbaA	PF14089.10	KinB-signalling pathway activation in sporulation
Integrase_Zn	PF02022.23	Integrase Zinc binding domain
Arc_MA	PF19284.3	Arc MA domain
ZSWIM1-3_C	PF19286.3	Zinc finger SWIM domain-containing protein 1/3, C-terminal
Choline_kinase	PF01633.24	Choline/ethanolamine kinase
SecD-TM1	PF13721.10	SecD export protein N-terminal TM region
PKD_channel	PF08016.16	Polycystin cation channel
MutS_III	PF05192.22	MutS domain III
FtsA	PF14450.10	Cell division protein FtsA
PPP5	PF08321.16	PPP5 TPR repeat region
Adenine_glyco	PF03352.17	Methyladenine glycosylase
DUF1700	PF08006.15	Protein of unknown function (DUF1700)
Fic	PF02661.22	Fic/DOC family
Fin	PF10955.12	Anti-sigma-F factor Fin
NTase_sub_bind	PF08780.15	Nucleotidyltransferase substrate binding protein like
PqqD	PF05402.16	Coenzyme PQQ synthesis protein D (PqqD)
GLF	PF03275.17	UDP-galactopyranose mutase
ERM_helical	PF20492.2	Ezrin/radixin/moesin, alpha-helical domain
GIP1_N	PF06972.15	GBF-interacting protein 1 N-terminal
DUF295	PF03478.22	Domain of unknown function (DUF295)
DUF294	PF03445.17	Putative nucleotidyltransferase DUF294
PilM_2	PF11104.12	Type IV pilus assembly protein PilM;
Flp_Fap	PF04964.18	Flp/Fap pilin component
DUF1844	PF08899.15	Domain of unknown function (DUF1844)
DUF1847	PF08901.15	Protein of unknown function (DUF1847)
DUF1846	PF08903.15	Domain of unknown function DUF1846, N-terminal
DUF1841	PF08897.15	Domain of unknown function (DUF1841)
DUF1840	PF08895.15	Domain of unknown function (DUF1840)
DUF1843	PF08898.14	Domain of unknown function (DUF1843)
GATase_2	PF00310.25	Glutamine amidotransferases class-II
zinc_ribbon_4	PF13717.10	zinc-ribbon domain
zinc_ribbon_5	PF13719.10	zinc-ribbon domain
GATase_3	PF07685.18	CobB/CobQ-like glutamine amidotransferase domain
zinc_ribbon_2	PF13240.10	zinc-ribbon domain
GATase_4	PF13230.10	Glutamine amidotransferases class-II
GATase_5	PF13507.10	CobB/CobQ-like glutamine amidotransferase domain
DUF1827	PF08860.14	Domain of unknown function (DUF1827)
AbiEi_1	PF09407.14	AbiEi antitoxin C-terminal domain
GTA_holin_3TM	PF11351.12	Holin of 3TMs, for gene-transfer release
DUF1828	PF08861.14	Domain of unknown function DUF1828
Tim44	PF04280.19	Tim44-like domain
Spem1	PF15670.9	Spermatid maturation protein 1
PTCB-BRCT	PF12738.11	twin BRCT domain
zinc_ribbon_9	PF14369.10	zinc-ribbon
zinc_ribbon_6	PF14599.10	Zinc-ribbon
Bac_DnaA	PF00308.22	Bacterial dnaA protein
DUF1835	PF08874.14	Domain of unknown function (DUF1835)
GATase_6	PF13522.10	Glutamine amidotransferase domain
GATase_7	PF13537.10	Glutamine amidotransferase domain
ANAPC16	PF17256.6	Anaphase-promoting complex, subunit 16
Alpha_L_fucos	PF01120.21	Alpha-L-fucosidase
PPTA	PF01239.26	Protein prenyltransferase alpha subunit repeat
DUF276	PF03434.17	DUF276
XhlA	PF10779.13	Haemolysin XhlA
ANAPC10	PF03256.20	Anaphase-promoting complex, subunit 10 (APC10)
Tim17	PF02466.23	Tim17/Tim22/Tim23/Pmp24 family
AbiEi_3	PF11459.12	Transcriptional regulator, AbiEi antitoxin, Type IV TA system
AbiEi_4	PF13338.10	Transcriptional regulator, AbiEi antitoxin
HisKA	PF00512.29	His Kinase A (phospho-acceptor) domain
Antigen_Bd37	PF11641.12	Glycosylphosphatidylinositol-anchored merozoite surface protein
GH43_C2	PF17851.5	Beta xylosidase C-terminal Concanavalin A-like domain
Melibiase_C	PF17801.5	Alpha galactosidase C-terminal beta sandwich domain
DUF1848	PF08902.15	Domain of unknown function (DUF1848)
Desulfoferrod_N	PF06397.16	Desulfoferrodoxin, N-terminal domain
PBP_N	PF17093.9	Penicillin-binding protein N-terminus
NTPase_1	PF03266.19	NTPase
GP7	PF20911.1	Major capsid protein GP7
PNKP_ligase	PF16542.9	PNKP adenylyltransferase domain, ligase domain
PNTB_4TM	PF12769.11	4TM region of pyridine nucleotide transhydrogenase, mitoch
Melibiase_2	PF16499.9	Alpha galactosidase A
DUF1858	PF08984.15	Domain of unknown function (DUF1858)
DUF1854	PF08909.15	Domain of unknown function (DUF1854)
SNAD4	PF18750.5	Secreted Novel AID/APOBEC-like Deaminase 4
GPI	PF06560.15	Glucose-6-phosphate isomerase (GPI)
Flagellin_N	PF00669.24	Bacterial flagellin N-terminal helical region
Methyltransf_7	PF03492.19	SAM dependent carboxyl methyltransferase
Me-amine-dh_L	PF02975.18	Methylamine dehydrogenase, L chain
DNA_pol3_tau_4	PF12168.12	DNA polymerase III subunits tau domain IV DnaB-binding
Methyltransf_8	PF05148.19	Hypothetical methyltransferase
DNA_pol3_tau_5	PF12170.12	DNA polymerase III tau subunit V interacting with alpha
Asp_aminotransf	PF12897.11	Aspartate amino-transferase
Methyltransf_9	PF08003.15	Protein of unknown function (DUF1698)
Methyltransf_2	PF00891.22	O-methyltransferase domain
Flagellin_C	PF00700.25	Bacterial flagellin C-terminal helical region
VbhA	PF18495.5	Antitoxin VbhA
Methyltransf_3	PF01596.21	O-methyltransferase
Me-amine-dh_H	PF06433.15	Methylamine dehydrogenase heavy chain (MADH)
Methyltransf_4	PF02390.21	Putative methyltransferase
Methyltransf_5	PF01795.23	MraW methylase family
Rx_N	PF18052.5	Rx N-terminal domain
ADIP	PF11559.12	Afadin- and alpha -actinin-Binding
PSK_trans_fac	PF07704.15	Rv0623-like transcription factor
DUF1887	PF09002.15	Domain of unknown function (DUF1887)
Type_III_YscX	PF09474.14	Type III secretion system YscX (type_III_YscX)
Ykof	PF07615.15	YKOF-related Family
Imp-YgjV	PF10688.13	Bacterial inner membrane protein
YPEB_N	PF20769.1	YpeB N-terminal
DivIVA	PF05103.17	DivIVA protein
EF-hand_14	PF17959.5	EF-hand domain
DUF267	PF03268.18	Caenorhabditis protein of unknown function, DUF267
DUF262	PF03235.18	Protein of unknown function DUF262
DUF1870	PF08965.14	Domain of unknown function (DUF1870)
Lambda_Kil	PF06301.15	Bacteriophage lambda Kil protein
Phage_attach	PF05354.15	Phage Head-Tail Attachment
Mce4_CUP1	PF11887.12	Cholesterol uptake porter CUP1 of Mce4, putative
TraI_2_C	PF07515.15	Putative conjugal transfer nickase/helicase TraI C-term
GRP	PF07172.15	Glycine rich protein family
BsuPI	PF12690.11	Intracellular proteinase inhibitor
Asparaginase_II	PF06089.16	L-asparaginase II
DUF234	PF03008.18	Archaea bacterial proteins of unknown function
Amidoligase_2	PF12224.12	Putative amidoligase enzyme
Fructosamin_kin	PF03881.18	Fructosamine kinase
DUF229	PF02995.21	Protein of unknown function (DUF229)
ThrE_2	PF12821.11	Threonine/Serine exporter, ThrE
Prot_ATP_ID_OB_N	PF17758.5	Proteasomal ATPase OB N-terminal domain
PSCyt1	PF07635.15	Planctomycete cytochrome C
XhoI	PF04555.17	Restriction endonuclease XhoI
ITPK1_preATP-grasp	PF21512.1	Inositol-tetrakisphosphate 1-kinase, preATP-grasp domain
LemA	PF04011.16	LemA family
ZnuA	PF01297.21	Zinc-uptake complex component A periplasmic
Intein_splicing	PF14890.10	Intein splicing domain
Prot_ATP_ID_OB_C	PF16450.9	Proteasomal ATPase OB C-terminal domain
FAE1_CUT1_RppA	PF08392.16	FAE1/Type III polyketide synthase-like protein
PSCyt3	PF07627.15	Protein of unknown function (DUF1588)
Phosphorylase	PF00343.24	Carbohydrate phosphorylase
Isochorismatase	PF00857.24	Isochorismatase family
Arena_nucleocap	PF00843.21	Arenavirus nucleocapsid N-terminal domain
Phage_prot_Gp6	PF05133.18	Phage portal protein, SPP1 Gp6-like
DUF1896	PF08989.14	Domain of unknown function (DUF1896)
YkuD	PF03734.18	L,D-transpeptidase catalytic domain
Mlh1_C	PF16413.9	DNA mismatch repair protein Mlh1 C-terminus
Glyco_hyd_101C	PF17451.6	Glycosyl hydrolase 101 beta sandwich domain
bMG10	PF17973.5	Bacterial Alpha-2-macroglobulin MG10 domain
Xre-like-HTH	PF20432.2	Antitoxin Xre-like helix-turn-helix domain
mRNA_G-N7_MeTrfase	PF03291.20	mRNA (guanine-N(7))-methyltransferase domain
EF_TS	PF00889.23	Elongation factor TS
MutS_IV	PF05190.22	MutS family domain IV
THF_DHG_CYH_C	PF02882.23	Tetrahydrofolate dehydrogenase/cyclohydrolase, NAD(P)-binding domain
UBZ_FAAP20	PF15750.9	Ubiquitin-binding zinc-finger
FTA4	PF13093.10	Kinetochore complex Fta4 of Sim4 subunit, or CENP-50
MutS_II	PF05188.21	MutS domain II
SNARE	PF05739.23	SNARE domain
SDH_alpha	PF03313.19	Serine dehydratase alpha chain
DUF883_C	PF19029.4	DUF883 C-terminal glycine zipper region
OB_Dis3	PF17849.5	Dis3-like cold-shock domain 2 (CSD2)
SocA_Panacea	PF13274.10	Antitoxin SocA-like, Panacea domain
YqiJ_N	PF21001.1	Inner membrane protein YqiJ, N-terminal
SIS_2	PF13580.10	SIS domain
FTCD	PF02971.18	Formiminotransferase domain
GYD	PF08734.15	GYD domain
TerL_nuclease	PF20441.2	Terminase large subunit, endonuclease domain
PPDK_N	PF01326.23	Pyruvate phosphate dikinase, AMP/ATP-binding domain
IucA_IucC	PF04183.16	IucA / IucC family
Vps53_N	PF04100.16	Vps53, N-terminal
Tropomyosin	PF00261.24	Tropomyosin
BIV_Env	PF05858.16	Bovine immunodeficiency virus surface protein (SU)
zf-P11	PF03854.18	P-11 zinc finger
YkyA	PF10368.13	Putative cell-wall binding lipoprotein
TatA_B_E	PF02416.20	mttA/Hcf106 family
DNA_mis_repair	PF01119.23	DNA mismatch repair protein, C-terminal domain
Nucleolin_bd	PF16725.9	Nucleolin binding domain
Bombinin	PF05298.15	Bombinin
UTP15_C	PF09384.14	UTP15 C terminal
BPL_C	PF02237.21	Biotin protein ligase C terminal domain
Tim54	PF11711.12	Inner membrane protein import complex subunit Tim54
BPL_N	PF09825.13	Biotin-protein ligase, N terminal
Spo0A_C	PF08769.15	Sporulation initiation factor Spo0A C terminal
MCD_N	PF17408.6	Malonyl-CoA decarboxylase N-terminal domain
QueF	PF14489.10	QueF-like protein
QueC	PF06508.17	Queuosine biosynthesis protein QueC
SCAMP	PF04144.17	SCAMP family
AtzH-like	PF11533.12	AtzH-like
YidC_periplas	PF14849.10	YidC periplasmic domain
stn_TNFRSF12A	PF12191.12	Tumour necrosis factor receptor stn_TNFRSF12A_TNFR domain
QueT	PF06177.15	QueT transporter
EndIII_4Fe-2S	PF10576.13	Iron-sulfur binding domain of endonuclease III
FtsX_ECD	PF18075.5	FtsX extracellular domain
MukF_C	PF17193.8	MukF C-terminal domain
YbaB_DNA_bd	PF02575.20	YbaB/EbfC DNA-binding family
SCP2_2	PF13530.10	Sterol carrier protein domain
[truncated: 8,525 more rows]

## Sheet: Table S7
Table S7 Gene set not present in acidophile
Intersection excluding acidophile	Target name	Accession	Description of target
mild_alkaliphile&moderate_alkaliphile&neutralophile	CXCXC	PF03128.18	CXCXC repeat
	Toxin_24	PF08094.15	Conotoxin TVIIA/GS family
	SIM_C	PF06621.16	Single-minded protein C-terminus
	Prothymosin	PF03247.18	Prothymosin/parathymosin family
	Ant_C	PF05586.15	Anthrax receptor C-terminus region
	Phlebovirus_G2	PF07245.15	Phlebovirus glycoprotein G2 fusion domain
	RNR_inhib	PF08591.14	Ribonucleotide reductase inhibitor
	HPIP	PF15226.10	HCF-1 beta-propeller-interacting protein family
	DUF3586	PF12131.12	Protein of unknown function (DUF3586)
	Enamelin	PF15362.10	Enamelin
	CAF1A	PF12253.12	Chromatin assembly factor 1 subunit A
	Rrn11	PF04090.16	RNA polymerase I-specific transcription initiation factor Rrn11
	L71	PF02448.19	L71 family
	AcMNPV_AC11	PF07138.15	Baculovirus protein AC11
	DUF4787	PF16029.9	Domain of unknown function (DUF4787)
	THEG	PF14912.10	Testicular haploid expressed repeat
	GKAP	PF03359.17	Guanylate-kinase-associated protein (GKAP) protein
	PP2	PF14299.10	Phloem protein 2
	Mitochondr_Som1	PF11093.12	Mitochondrial export protein Som1
	DUF5637	PF18687.5	Family of unknown function (DUF5637)
	MMADHC	PF10229.13	Methylmalonic aciduria and homocystinuria type D protein
	Mo-nitro_C	PF06967.15	Mo-dependent nitrogenase C-terminus
	IFNGR1_D2	PF07140.15	Interferon gamma receptor (IFNGR1), D2 domain
	DUF4691	PF15762.9	Domain of unknown function (DUF4691)
	CFEM	PF05730.15	CFEM domain
	7TM_GPCR_Srbc	PF10316.13	Serpentine type 7TM GPCR chemoreceptor Srbc
	DUF3128	PF11326.12	Protein of unknown function (DUF3128)
	DLL_N	PF12413.12	Homeobox protein distal-less-like N terminal
	UPF0524	PF15823.9	UPF0524 of C3orf70
	Stig1	PF04885.17	Stigma-specific protein, Stig1
	Metallothio_Euk	PF12749.11	Eukaryotic metallothionein
	ShK	PF01549.28	ShK domain-like
	wnt	PF00110.23	wnt family
	TCTN_DUF1619	PF07773.15	Tectonic domain DUF1619
	Tachystatin_A	PF11406.12	Antimicrobial peptide tachystatin A
	TDRP	PF15683.9	Testis development-related protein
	zf-TAZ	PF02135.20	TAZ zinc finger
	Urotensin_II	PF02083.19	Urotensin II
	Myelin-PO_C	PF10570.13	Myelin-PO cytoplasmic C-term p65 binding region
	PSI	PF01437.29	Plexin repeat
	BLM10_N	PF16547.9	Proteasome-substrate-size regulator, N-terminal
	zf-C2H2_8	PF15909.9	C2H2-type zinc ribbon
	Ashwin	PF15323.10	Developmental protein
	Nanovirus_coat	PF04660.16	Nanovirus coat protein
	VGLL4	PF15245.10	Transcription cofactor vestigial-like protein 4
	Det1	PF09737.13	De-etiolated protein 1 Det1
	WAK	PF08488.15	Wall-associated kinase
	SPRR2	PF14820.10	Small proline-rich 2
	MGA_dom	PF16059.9	MGA, conserved domain
	PTP2	PF17022.9	Polar tube protein 2 from Microsporidia
	Hap4_Hap_bind	PF10297.13	Minimal binding motif of Hap4 for binding to Hap2/3/5
	HAT_KAT11	PF08214.15	Histone acetylation protein
	NPR	PF07391.15	NPR nonapeptide repeat (2 copies)
	DUF3720	PF12517.12	Protein of unknown function (DUF3720)
	Hyr1	PF15789.9	Hyphally regulated cell wall GPI-anchored protein 1
	Phage_1_1	PF08200.15	Bacteriophage 1.1 Protein
	SRC-1	PF08832.14	Steroid receptor coactivator
	Tis11B_N	PF04553.16	Tis11B like protein, N terminus
	2026-12-01	PF04624.18	Dec-1 repeat
	Agouti	PF05039.16	Agouti protein
	Toxin_30	PF08117.15	Ptu family
	P53	PF00870.22	P53 DNA-binding domain
	Leader_Erm	PF08253.15	Erm Leader peptide
	Herpes_UL87	PF03043.18	Herpesvirus UL87 family
	Sushi_2	PF09014.14	Beta-2-glycoprotein-1 fifth domain
	DUF5332	PF17266.6	Family of unknown function (DUF5332)
	Macin	PF14865.10	Macin
	Inhibitor_I67	PF11405.12	Bromelain inhibitor VI
	CXCL17	PF15211.10	VEGF co-regulated chemokine 1
	MU117	PF15474.10	Meiotically up-regulated gene family
	CFAP300	PF14926.10	Cilia- and flagella-associated protein 300
	Tox-GHH2	PF15635.10	GHH signature containing HNH/Endo VII superfamily nuclease toxin 2
	Antimicrobial21	PF14861.10	Plant antimicrobial peptide
	ApeC	PF16977.9	C-terminal domain of apextrin
	AMOP	PF03782.21	AMOP domain
	SPR1	PF15356.10	Psoriasis susceptibility locus 2
	Nrap_D4	PF17405.6	Nrap protein nucleotidyltransferase domain 4
	NRIP1_repr_4	PF15690.9	Nuclear receptor-interacting protein 1 repression 4
	CAC1F_C	PF16885.9	Voltage-gated calcium channel subunit alpha, C-term
	Metallothio_11	PF02066.19	Metallothionein family 11
	ChpXY	PF10216.13	CO2 hydration protein (ChpXY)
	CLIP_SPH_mas	PF18398.5	Clip-domain serine protease homolog masquerade
	Orthoreo_P17	PF07272.15	Orthoreovirus P17 protein
	Nrap	PF03813.18	Nrap protein domain 1
	DUF6209	PF19714.3	Family of unknown function (DUF6209)
	Tymo_45kd_70kd	PF03251.17	Tymovirus 45/70Kd protein
	PH_18	PF18469.5	Pleckstrin homology domain
	FDF	PF09532.14	FDF domain
	SHIPPO-rpt	PF07004.16	Sperm-tail PG-rich repeat
	DUF789	PF05623.16	Protein of unknown function (DUF789)
	Caenor_Her-1	PF09232.14	Caenorhabditis elegans Her-1
	Prion_octapep	PF03991.16	Copper binding octapeptide repeat
	TBCC	PF07986.16	Tubulin binding cofactor C
	Cys_Knot_tox	PF17486.6	Cystine knot toxins
	Bowman-Birk_leg	PF00228.24	Bowman-Birk serine protease inhibitor family
	Myf5	PF12232.12	Myogenic determination factor 5
	CRAM_rpt	PF07016.15	Cysteine-rich acidic integral membrane protein precursor
	DUF1242	PF06842.16	Protein of unknown function (DUF1242)
	CDC24_OB2	PF17245.6	Cell division control protein 24, OB domain 2
	Toxin_7	PF05980.16	Toxin 7
	DSL	PF01414.23	Delta serrate ligand
	TFIIF_beta_N	PF17683.5	TFIIF, beta subunit N-terminus
	GYR	PF02756.18	GYR motif
	Pcf11_helical	PF20845.1	Pre-mRNA cleavage complex 2 protein Pcf11, alpha-helical domain
	NGF	PF00243.22	Nerve growth factor family
	CFA69_ARM_rpt	PF21049.1	Cilia- and flagella-associated protein 69, ARM repeat
	EB1_binding	PF05937.15	EB-1 Binding Domain
	Bin2_C	PF21532.1	Bridging integrator 2, C-terminal
	Kgd4-YMR31	PF10937.12	Alpha-ketoglutarate dehydrogenase component 4/YMR-31
	ANP	PF00212.22	Atrial natriuretic peptide
	Herpes_MCP	PF03122.18	Herpes virus major capsid protein
	KCNQ2_u3	PF16642.9	Unstructured region on Potassium channel subunit alpha KvLQT2
	CRIM	PF16978.9	SAPK-interacting protein 1 (Sin1), middle CRIM domain
	Tag1	PF20775.1	Tag1
	DUF4655	PF15548.10	Domain of unknown function (DUF4655)
	Glyc_hyd_38C_2	PF18230.5	Glycosyl hydrolases family 38 C-terminal sub-domain
	DUF5509	PF17625.6	Family of unknown function (DUF5509)
	SICA_beta	PF12878.11	SICA extracellular beta domain
	HCV_NS5a	PF01506.23	Hepatitis C virus non-structural 5a protein membrane anchor
	MIT_LIKE_ACTX	PF17556.6	MIT-like atracotoxin family
	VPS13_VAB	PF06650.16	Vacuolar-sorting associated protein 13, adaptor binding domain
	MH2	PF03166.18	MH2 domain
	BCOR	PF15808.9	BCL-6 co-repressor, non-ankyrin-repeat region
	DVL	PF08137.16	DVL family
	CoV_S2_C	PF19214.4	Coronavirus spike glycoprotein S2, intravirion
	MRP-S25	PF13741.10	Mitochondrial ribosomal protein S25
	YMF19_C	PF06449.15	ATP synthase YMF19, C-terminal
mild_alkaliphile&neutralophile	Ldl_recept_a	PF00057.22	Low-density lipoprotein receptor domain class A
	PSP94	PF05825.15	Beta-microseminoprotein (PSP-94)
	Toxin_23	PF08093.15	Magi 5 toxic peptide family
	Keratin_B2	PF01500.21	Keratin, high sulfur B2 protein
	Toxin_19	PF08088.16	Conotoxin I-superfamily
	Toxin_18	PF08087.15	Conotoxin O-superfamily
	Toxin_14	PF07829.15	Alpha-A conotoxin PIVA-like protein
	Viral_NABP	PF05515.15	Viral nucleic acid binding
	EBA-175_VI	PF11556.12	Erythrocyte binding antigen 175
	VirE3	PF06661.15	VirE3
	Toxin_12	PF07740.16	Ion channel inhibitory toxin
	His_leader	PF08047.15	Histidine operon leader peptide
	DUF4789	PF16033.9	Domain of unknown function (DUF4789)
	IGFL	PF14653.10	Insulin growth factor-like family
	CLAG	PF03805.17	Cytoadherence-linked asexual protein
	SCAI	PF12070.12	Protein SCAI
	DUF825	PF05695.16	Plant protein of unknown function (DUF825)
	RCSD	PF05177.16	RCSD region
	Ribosomal_L41	PF05162.17	Ribosomal protein L41
	TIL	PF01826.21	Trypsin Inhibitor like cysteine rich domain
	DB	PF01682.23	DB module
	Hormone_5	PF00184.21	Neurohypophysial hormones, C-terminal Domain
	Cementoin	PF10511.13	Trappin protein transglutaminase binding domain
	Metallothio	PF00131.24	Metallothionein
	DUF4594	PF15266.10	Domain of unknown function (DUF4594)
	Gliadin	PF13016.10	Cys-rich Gliadin N-terminal
	Extensin_2	PF04554.17	Extensin-like region
	Yeast_MT	PF11403.12	Yeast metallothionein
	Viral_DNA_Zn_bi	PF03728.17	Viral DNA-binding protein, zinc binding domain
	Loricrin	PF15847.9	Major keratinocyte cell envelope protein
	PCNP	PF15473.10	PEST, proteolytic signal-containing nuclear protein family
	Paramecium_SA	PF01508.20	Paramecium surface antigen domain
	Zn_clus	PF00172.22	Fungal Zn(2)-Cys(6) binuclear cluster domain
	Sperm_act_pep	PF08250.15	Sperm-activating peptides
	Somatomedin_B	PF01033.21	Somatomedin B domain
	TGF_beta	PF00019.24	Transforming growth factor beta like domain
	ATAD4	PF15321.10	ATPase family AAA domain containing 4
	Toxin_34	PF08396.14	Spider toxin omega agatoxin/Tx1 family
	YJL171C_Tos1_N	PF10290.13	Cell wall protein YJL171C/Tos1, N-terminal
	Toxin_27	PF08099.15	Scorpion calcine family
	Gag_spuma_C	PF20673.1	Spumavirus Gag polyprotein, C-terminal
	Octapeptide	PF03373.18	Octapeptide repeat
	Involucrin2	PF06994.15	Involucrin
	RING_CBP-p300	PF06001.17	CREB-binding protein/p300, atypical RING domain
	DUF5948	PF19373.3	Family of unknown function (DUF5948)
	SERF-like_N	PF04419.18	Small EDRK-rich factor 1/2-like, N-terminal
	Gamma-thionin	PF00304.24	Gamma-thionin family
	DAN	PF03045.19	DAN domain
	EGF_3	PF12947.11	EGF domain
	Metallothio_6	PF05522.15	Metallothionein
	ADAMTS_CR_2	PF17771.5	ADAMTS cysteine-rich domain 2
	IL2RB_N1	PF18707.5	Interleukin-2 receptor subunit beta N-terminal domain 1
	Mu-conotoxin	PF05374.16	Mu-Conotoxin
	Toxin_3	PF00537.22	Scorpion toxin-like domain
	Chitin_bind_1	PF00187.23	Chitin recognition protein
	Allatostatin	PF05953.16	Allatostatin
	VWC	PF00093.22	von Willebrand factor type C domain
	HMG14_17	PF01101.22	HMG14 and HMG17
	Saw1	PF11561.12	Single strand annealing-weakened 1
	SAG	PF04092.17	SRS domain
	Hepcidin	PF06446.16	Hepcidin
	GILT	PF03227.20	Gamma interferon inducible lysosomal thiol reductase (GILT)
	SNN_cytoplasm	PF09051.14	Stannin cytoplasmic
	RALF	PF05498.15	Rapid ALkalinization Factor (RALF)
	LPD24	PF18839.5	Large polyvalent protein associated domain 24
	EGF	PF00008.31	EGF-like domain
	Pre-SET	PF05033.20	Pre-SET motif
	Hydrophobin	PF01185.22	Fungal hydrophobin
	UPAR_LY6_2	PF16975.9	Ly6/PLAUR domain-containing protein 6, Lypd6
	Trypan_glycop_C	PF10659.13	Trypanosome variant surface glycoprotein C-terminal domain
	ESF1	PF18209.5	Embryo surrounding factor 1
extreme_alkaliphile&mild_alkaliphile&moderate_alkaliphile&neutralophile	Noggin	PF05806.16	Noggin
	Neurobeachin	PF20425.2	Neurobeachin alpha solenoid region
	DUF735	PF05246.15	Protein of unknown function (DUF735)
	Herpes_gE	PF02480.20	Alphaherpesvirus glycoprotein E
	Pox_VERT_large	PF04441.17	Poxvirus early transcription factor (VETF), large subunit
	SAXO1-2	PF05217.16	Stabilizer of axonemal microtubules 1/2
	Eryth_link_C	PF16915.9	Annelid erythrocruorin linker subunit C-terminus
	CRF1	PF10380.13	Transcription factor CRF1
	DUF6598	PF20241.2	Domain of unknown function (DUF6598)
	PHL	PF20474.2	PHL domain
	CERK_C	PF19280.3	Ceramide kinase C-terminal domain
	Vit_b-sht_shell	PF09175.14	Vitellinogen, beta-sheet shell
	MAGP	PF05507.15	Microfibril-associated glycoprotein (MAGP)
	NABP	PF07990.16	Nucleic acid binding protein NABP
	PAN_3	PF08277.16	PAN-like domain
	7tm_4	PF13853.10	Olfactory receptor
	DJR_capsid	PF21738.1	Double jelly roll capsid-like protein
	Transp_Tc5_C	PF04236.19	Tc5 transposase C-terminal domain
	EB	PF01683.22	EB module
	IER	PF05760.16	Immediate early response protein (IER)
	Defensin_2	PF01097.22	Arthropod defensin
	DUF5575_N	PF20783.1	DUF5575 N-terminal domain
	Mastoparan_2	PF08251.15	Mastoparan peptide
	GCK	PF07802.15	GCK domain
	Hanta_Gn-H	PF01567.20	Hantavirus glycoprotein Gn, head
	TPPII_GBD	PF21316.1	TPPII, galactose-binding domain-like
	DUF4803	PF16061.9	Domain of unknown function (DUF4803)
	TPX2_importin	PF12214.12	Cell cycle regulated microtubule associated protein
extreme_alkaliphile&mild_alkaliphile&neutralophile	TSP1_spondin	PF19028.4	Spondin-like TSP1 domain
	Arm_APC_u3	PF16629.9	Armadillo-associated region on APC
	IL12p40_C	PF10420.13	Cytokine interleukin-12p40 C-terminus
	HECA	PF15353.10	Headcase protein family homologue
	HPHLAWLY	PF14925.10	Domain of unknown function
	Cryptochrome_C	PF12546.12	Blue/Ultraviolet sensing protein C terminal
	HnRNP_M_NLS	PF11532.12	HnRNP M nuclear localisation signal
	EGF_2	PF07974.17	EGF-like domain
	Daz	PF18872.4	Daz repeat
moderate_alkaliphile&neutralophile	Toxin_13	PF07822.15	Neurotoxin B-IV-like protein
	zf-C2H2_assoc2	PF16624.9	Unstructured region upstream of a zinc-finger
	Iwr1	PF08574.14	Transcription factor Iwr1
	DUF4773	PF15998.9	Domain of unknown function (DUF4773)
	C6_KAZAL	PF21288.1	Complement component C6, KAZAL domain
	DUF4779	PF16009.9	Domain of unknown function (DUF4779)
extreme_alkaliphile&moderate_alkaliphile&neutralophile	PTN_MK_C	PF01091.22	PTN/MK heparin-binding protein family, C-terminal domain

## Sheet: Table S8
Table S8 Gene set not present in alkaliphile
Intersection excluding alkaliphile	Target name	Accession	Description of target
mild_acidophile&neutralophile	Toxin_9	PF02819.19	Spider toxin
	PPAK	PF02818.19	PPAK motif
	PLAC	PF08686.15	PLAC (protease and lacunin) domain
	Toxin_35	PF10530.13	Toxin with inhibitor cystine knot ICK or Knottin scaffold
	LCE	PF14672.10	Late cornified envelope
	Disintegrin	PF00200.27	Disintegrin
	DNA_binding_2	PF13724.10	DNA-binding domain
moderate_acidophile&neutralophile	Crisp	PF08562.14	Crisp
	Hist_rich_Ca-bd	PF10529.13	Histidine-rich Calcium-binding repeat region
	VEGF_C	PF14554.10	VEGF heparin-binding domain
mild_acidophile&moderate_acidophile&neutralophile	ADAM17_MPD	PF16698.9	Membrane-proximal domain, switch, for ADAM17
	Endothelin	PF00322.21	Endothelin family
	PAF	PF15715.9	PCNA-associated factor histone like domain
extreme_acidophile&neutralophile	MTCP1	PF08991.14	Mature-T-Cell Proliferation I type

## Sheet: Table S9
Table S9 Gene set unique to neutralophile
Target name	Accession	Description of target
DUF753	PF05444.16	Domain of unknown function (DUF753)
Dicty_spore_N	PF04562.16	Dictyostelium spore coat protein, N terminus
SH3-WW_linker	PF16618.9	Linker region between SH3 and WW domains on ARHGAP12
Spaetzle	PF16077.9	Spaetzle
Defensin_like	PF10868.12	Cysteine-rich antifungal protein 2, defensin-like
NRP1_C	PF20427.2	Nuclear speckle splicing regulatory protein 1, RS-like domain
SLR1-BP	PF07333.16	S locus-related glycoprotein 1 binding pollen coat protein (SLR1-BP)
QVR	PF17064.9	Quiver family u-PAR/Ly-6-like domain
Sortilin_C	PF15901.9	Sortilin, neurotensin receptor 3, C-terminal
Extensin_1	PF02095.19	Extensin-like protein repeat
TILa	PF12714.11	TILa domain
Protamine_P1	PF00260.24	Protamine P1
Activin_recp	PF01064.27	Activin types I and II receptor domain
WWamide	PF08258.15	WWamide peptide
Toxin_26	PF08097.15	Conotoxin T-superfamily
Metallothio_5	PF02067.19	Metallothionein family 5
